# Supplementary material for: Decreased cohesin in the brain leads to defective synapse development and anxiety-related behavior
Source: J Exp Med. 2017 May 1;214(5):1431–52. doi: 10.1084/jem.20161517 (PMC5413336; doi:10.1084/jem.20161517)
Supplement: Tables S1-S2 (zipped Excel files) [file JEM_20161517_TablesS1-S2.zip]

Archive with 3 entries (2 files):
- JEM_20161517_TablesS1-S2/
- JEM_20161517_TablesS1-S2/JEM_20161517_TableS1.xlsx
- JEM_20161517_TablesS1-S2/JEM_20161517_TableS2.xlsx
