# Supplementary material for: Decreased cohesin in the brain leads to defective synapse development and anxiety-related behavior
Source: J Exp Med. 2017 May 1;214(5):1431–52. doi: 10.1084/jem.20161517 (PMC5413336; doi:10.1084/jem.20161517)
Supplement: Tables S1-S2 (zipped Excel files) [file JEM_20161517_TablesS1-S2.zip › JEM_20161517_TablesS1-S2/JEM_20161517_TableS1.xlsx]

## Sheet: P1
Table S1. RNA-sequencing results
The list of genes for which expression in the cortex differed between Smc3+/- mice and Smc3+/+ mice at postnatal days 1, 3, 7, 14, and 21.
P1
gene_id	gene_name	locus	value_1	value_2	log2_fold_change	test_stat	p_value	q_value	significant	FPKM1	conf_lo1	conf_hi1	FPKM2	conf_lo2	conf_hi2
XLOC_005190	Trpm2	10:77370466-77433308	23.8552	3.2024	-2.89708	-6.89617	5e-05	0.0346912	yes	23.8552	2.13115	13.7637	3.2024	1.71167	5.29973
XLOC_000699	Agfg1	1:82836020-82901816	37.1262	59.901	0.69014	4.54447	5e-05	0.0346912	yes	37.1262	30.5037	43.747	59.901	30.1335	88.2929
XLOC_050314	-	9:4259419-4267027	1.08996	0.785971	-0.471729	-2.24907	5e-05	0.0346912	yes	1.08996	0.855455	1.32447	0.785971	0.59555	0.975383
XLOC_025303	Rhod	19:4425458-4477447	1.64768	0.449171	-1.8751	-1.93704	5e-05	0.0346912	yes	1.64768	0.238465	2.83848	0.449171	0.0816599	1.03597
XLOC_018033	Mir3080	15:82788784-82789799	4.29	0.131692	-5.02573	-1.23021	5e-05	0.0346912	yes	4.29	0.0355604	2.77386	0.131692	0	0.873813
XLOC_037243	Gm16008,U6	4:155392599-155405766	30.0974	12.3232	-1.28826	-8.26691	5e-05	0.0346912	yes	30.0974	3.24349	18.1719	12.3232	3.29111	15.9647
XLOC_004901	Gm17567,Rwdd1,Zufsp	10:33638944-33740601	38.5552	77.1865	1.00142	7.06784	5e-05	0.0346912	yes	38.5552	22.2833	51.852	77.1865	21.0605	59.9751
XLOC_026596	Gm13456	2:40411271-40412636	1.37535	0.752837	-0.869384	-2.72002	5e-05	0.0346912	yes	1.37535	0.910311	1.82062	0.752837	0.444571	1.0585
XLOC_026579	Gm13507,Mir181a-2,Mir181b-2	2:38578889-38783208	0.422478	10.7391	4.66786	2.46266	5e-05	0.0346912	yes	0.422478	0	1.67044	10.7391	0.0739371	7.64147
XLOC_022552	Capn11	17:45767152-45796274	1.10724	0.0791904	-3.8055	-2.26147	5e-05	0.0346912	yes	1.10724	0.52407	3.16777	0.0791904	0	0.240927
XLOC_013312	Nfil3	13:53059989-53077207	22.2244	16.2888	-0.448265	-3.04758	5e-05	0.0346912	yes	22.2244	12.8233	27.143	16.2888	12.7598	19.8138
XLOC_002746	Uck2	1:169152987-169216315	131.023	240.891	0.878559	14.4458	5e-05	0.0346912	yes	131.023	22.2806	65.7306	240.891	23.9216	91.0336
XLOC_045542	Mia1,Rab4b	7:27953300-27966176	68.0167	42.2014	-0.688598	-5.63192	5e-05	0.0346912	yes	68.0167	28.7362	60.5755	42.2014	27.6869	45.9416
XLOC_045038	Brsk2	7:149131162-149191165	72.5595	104.875	0.531431	2.41309	5e-05	0.0346912	yes	72.5595	53.2493	92.0522	104.875	68.406	140.659
XLOC_055382	-	X:25841784-25841975	0	4.42063	inf	NA	5e-05	0.0346912	yes	0	0	0	4.42063	0.151294	1.81552
XLOC_041225	Mitf	6:97757051-97971409	0.416096	4.39468	3.40077	3.26198	5e-05	0.0346912	yes	0.416096	0.195428	1.18805	4.39468	0.321107	3.7938
XLOC_023741	Cd74	18:60963501-60972310	0.184579	9.51735	5.68825	2.11541	5e-05	0.0346912	yes	0.184579	0	1.05691	9.51735	0.167553	3.63722
XLOC_025214	Smc3	19:53674678-53723100	26.4942	14.4171	-0.877893	-4.21344	5e-05	0.0346912	yes	26.4942	20.866	32.1222	14.4171	11.4924	17.3427
XLOC_051646	Gria4	9:4417745-4796259	73.5926	38.0529	-0.951554	-7.60646	5e-05	0.0346912	yes	73.5926	24.3094	72.8152	38.0529	23.292	52.3586
XLOC_029430	E530001K10Rik,Mir670	2:94092035-94104915	12.9928	4.52504	-1.52172	-6.54564	5e-05	0.0346912	yes	12.9928	3.69132	8.48753	4.52504	3.20317	5.84908
XLOC_053978	Xlr3b	X:70437545-70448269	0.260363	0.507121	0.961805	2.26221	5e-05	0.0346912	yes	0.260363	0.145389	0.375301	0.507121	0.334835	0.679771
XLOC_010431	Slc25a47	12:110074265-110095084	24.8473	13.4233	-0.888352	-8.91908	5e-05	0.0346912	yes	24.8473	4.40292	16.5999	13.4233	4.30394	14.4464
XLOC_010578	Gdf7	12:8304739-8308760	54.552	0.117026	-8.86466	-1.53244	5e-05	0.0346912	yes	54.552	0.0205381	3.40634	0.117026	0	1.07593
XLOC_052472	7SK	9:78023109-78023440	21.6517	11.9995	-0.851513	-6.87196	5e-05	0.0346912	yes	21.6517	6.72228	14.143	11.9995	3.6667	7.76991
XLOC_045338	Gpr77	7:16819933-16829503	2.16902	0.0979353	-4.46907	-1.31754	5e-05	0.0346912	yes	2.16902	0.053735	2.34651	0.0979353	0.00895584	0.589159
XLOC_050418	Maml2	9:13424433-13513931	13.122	42.8568	1.70753	17.0871	5e-05	0.0346912	yes	13.122	3.15698	16.102	42.8568	3.10708	17.1375
XLOC_003981	Dcn	10:96942244-96980777	0.904	0.367212	-1.29971	-3.10079	5e-05	0.0346912	yes	0.904	0.620182	1.18398	0.367212	0.20651	0.526215
XLOC_044248	AI854517,Mir9-3	7:86644927-86679481	34.1994	23.45	-0.544381	-2.32389	5e-05	0.0346912	yes	34.1994	19.0448	47.9523	23.45	16.9176	29.9933
XLOC_001244	Rxrg	1:169528430-169569854	6.0923	4.17404	-0.545543	-2.17178	5e-05	0.0346912	yes	6.0923	4.17763	8.03779	4.17404	3.23434	5.11382
XLOC_056038	B230206F22Rik,Mir374,Mir421	X:100755890-100820343	14.234	42.7068	1.58512	15.5252	5e-05	0.0346912	yes	14.234	5.08437	21.0698	42.7068	5.21736	22.7639
XLOC_021734	Wdr43	17:71965503-72008879	29.0533	17.5255	-0.729251	-5.43998	5e-05	0.0346912	yes	29.0533	14.2876	42.1415	17.5255	13.9465	21.0302
XLOC_029484	Hipk3	2:104265146-104335281	9.24067	68.2646	2.88507	17.7721	5e-05	0.0346912	yes	9.24067	7.34749	11.1348	68.2646	8.07548	39.7517
XLOC_053774	Bcorl1	X:45694534-45761693	44.6401	10.8649	-2.03866	-7.29681	5e-05	0.0346912	yes	44.6401	8.9456	35.7904	10.8649	6.63803	15.0863
XLOC_021558	Tfeb	17:47873978-47929368	0.640059	1.3992	1.12832	1.59629	5e-05	0.0346912	yes	0.640059	0.316483	1.41765	1.3992	0.765784	2.03234

## Sheet: P3
P3
gene_id	gene_name	locus	value_1	value_2	log2_fold_change	test_stat	p_value	q_value	significant	FPKM1	conf_lo1	conf_hi1	FPKM2	conf_lo2	conf_hi2
XLOC_056854	Uty	Y:429381-582202	0.523792	14.8894	4.82915	8.19201	5e-05	0.0293989	yes	0.523792	0.162824	0.990669	14.8894	11.1892	18.5954
XLOC_036857	Rcan3	4:134967927-134989768	17.5659	35.3267	1.00798	5.37531	5e-05	0.0293989	yes	17.5659	12.6525	22.3789	35.3267	13.1354	57.3648
XLOC_056852	-	Y:426841-427151	0	0.939145	inf	NA	5e-05	0.0293989	yes	0	0	0	0.939145	0.0921376	1.28993
XLOC_056836	-	Y:288055-293274	0	0.647311	inf	NA	5e-05	0.0293989	yes	0	0	0	0.647311	0.459717	0.837341
XLOC_017138	U12	15:82980073-82980224	764.396	364.639	-1.06785	-58.4367	5e-05	0.0293989	yes	764.396	40.2904	74.906	364.639	18.7265	37.0747
XLOC_056840	-	Y:385752-386340	0	0.981409	inf	NA	5e-05	0.0293989	yes	0	0	0	0.981409	0.388607	1.4087
XLOC_005170	Prmt2	10:75669914-75700884	102.01	331.309	1.69947	15.2628	5e-05	0.0293989	yes	102.01	66.2054	129.965	331.309	68.4396	162.708
XLOC_050314	-	9:4259419-4267027	0.820654	1.23887	0.594181	2.37049	5e-05	0.0293989	yes	0.820654	0.614571	1.02679	1.23887	0.948782	1.52897
XLOC_025303	Rhod	19:4425458-4477447	3.86322	0.572783	-2.75374	-3.2442	5e-05	0.0293989	yes	3.86322	0.386615	5.03181	0.572783	0.0403574	1.16282
XLOC_004025	Gm15662	10:104624718-105020999	54117.8	77349.9	0.515297	27.7671	5e-05	0.0293989	yes	54117.8	3568	6528.45	77349.9	5112.53	9383.64
XLOC_038499	Mmp17	5:130090029-130115713	11.4425	48.4239	2.08132	14.3834	5e-05	0.0293989	yes	11.4425	9.24157	13.6411	48.4239	9.58133	29.9033
XLOC_056834	-	Y:286506-287358	0	0.645961	inf	NA	5e-05	0.0293989	yes	0	0	0	0.645961	0.301718	0.972203
XLOC_056835	-	Y:287411-287921	0	0.636769	inf	NA	5e-05	0.0293989	yes	0	0	0	0.636769	0.11201	0.896083
XLOC_046929	Trim5	7:111392970-111501876	2.36635	0.100262	-4.56081	-1.15165	5e-05	0.0293989	yes	2.36635	0.0778066	4.36168	0.100262	0	0.788293
XLOC_056837	Eif2s3y	Y:346985-366979	0.125846	65.651	9.02701	6.19088	5e-05	0.0293989	yes	0.125846	0	0.472126	65.651	45.0281	86.0936
XLOC_050625	-	9:35112768-35113179	15.6623	3.95941	-1.98394	-8.44176	5e-05	0.0293989	yes	15.6623	6.04611	15.011	3.95941	1.45941	4.86468
XLOC_003377	Rnu3a	10:39978272-39978484	1909.29	1011.32	-0.916798	-28.6871	5e-05	0.0293989	yes	1909.29	246.016	414.428	1011.32	134.056	216.78
XLOC_056853	-	Y:427501-429098	0	0.55692	inf	NA	5e-05	0.0293989	yes	0	0	0	0.55692	0.286163	0.804833
XLOC_051633	Gm16869	9:3000281-3038316	56.9846	11.1594	-2.35231	-6.4408	5e-05	0.0293989	yes	56.9846	29.3642	84.2835	11.1594	7.01423	15.303
XLOC_045307	Vmn1r90	7:15116002-15208485	12.3333	8.25271	-0.579616	-2.48998	5e-05	0.0293989	yes	12.3333	9.29531	15.4629	8.25271	5.97126	10.7495
XLOC_024547	-	18:85867314-85867423	32079.7	54352.7	0.760691	160.401	5e-05	0.0293989	yes	32079.7	581.997	1017.51	54352.7	1038.74	1671.83
XLOC_056850	-	Y:421594-423665	0	0.981276	inf	NA	5e-05	0.0293989	yes	0	0	0	0.981276	0.648211	1.31021
XLOC_014166	-	14:20110654-20110768	108101	162370	0.586906	96.6469	5e-05	0.0293989	yes	108101	2405.78	4248.32	162370	3758.49	6231.67
XLOC_026579	Gm13507,Mir181a-2,Mir181b-2	2:38578889-38783208	1.13397	12.4738	3.45944	4.45477	5e-05	0.0293989	yes	1.13397	0.0974419	2.31088	12.4738	0.586823	8.14061
XLOC_056833	-	Y:285117-286361	0	0.897017	inf	NA	5e-05	0.0293989	yes	0	0	0	0.897017	0.528087	1.26282
XLOC_002194	-	1:104524779-104524901	2456.64	4369.65	0.830829	99.006	5e-05	0.0293989	yes	2456.64	61.8077	131.575	4369.65	120.806	223.351
XLOC_056851	-	Y:423831-425273	0	0.594217	inf	NA	5e-05	0.0293989	yes	0	0	0	0.594217	0.33673	0.831922
XLOC_024548	-	18:85867609-85867684	165894	237302	0.516468	469.487	5e-05	0.0293989	yes	165894	755.577	1267.42	237302	1102.14	1762.51
XLOC_007225	U2	11:101466163-101466354	292.469	189.321	-0.62745	-17.9853	5e-05	0.0293989	yes	292.469	32.1517	58.4712	189.321	19.7396	38.7315
XLOC_018284	Rarg	15:102065278-102087948	1.90601	6.43415	1.7552	3.87854	5e-05	0.0293989	yes	1.90601	0.857316	2.95396	6.43415	1.25334	8.81177
XLOC_047392	Cdkn1c	7:150644169-150646955	15.0173	20.8059	0.470367	2.49367	5e-05	0.0293989	yes	15.0173	11.9411	18.0861	20.8059	16.4455	25.1623
XLOC_041225	Mitf	6:97757051-97971409	4.81561	0.601391	-3.00135	-4.08959	5e-05	0.0293989	yes	4.81561	0.519057	6.19372	0.601391	0.282988	1.36504
XLOC_044684	Rpl27a	7:116662614-116760661	271.583	169.486	-0.680228	-5.20673	5e-05	0.0293989	yes	271.583	92.6045	203.234	169.486	89.5634	161.457
XLOC_041994	Y_RNA	6:47738067-47738179	51868.7	38494.6	-0.430207	-90.7694	5e-05	0.0293989	yes	51868.7	1103.49	1773.69	38494.6	825.766	1305.21
XLOC_025214	Smc3	19:53674678-53723100	46.8441	23.9599	-0.967245	-3.73812	5e-05	0.0293989	yes	46.8441	35.3155	58.3782	23.9599	18.0152	29.915
XLOC_010061	U2	12:60141321-60141512	391.413	220.8	-0.825951	-24.4183	5e-05	0.0293989	yes	391.413	43.0683	83.5943	220.8	23.3287	45.461
XLOC_025370	Gm14966,U7	19:6334978-6378589	1.41606	136.004	6.58563	5.42019	5e-05	0.0293989	yes	1.41606	0.0182873	3.79626	136.004	0.395737	51.2423
XLOC_055926	Eif2s3x	X:91433996-91458201	81.7678	53.6715	-0.607378	-3.20271	5e-05	0.0293989	yes	81.7678	66.1025	97.454	53.6715	43.496	63.9126
XLOC_010431	Slc25a47	12:110074265-110095084	2.9811	11.4942	1.94699	8.25459	5e-05	0.0293989	yes	2.9811	2.07446	3.88792	11.4942	2.46992	11.88
XLOC_001715	Mir5103	1:34485919-34490129	0.458296	7.93659	4.11417	3.51684	5e-05	0.0293989	yes	0.458296	0.213905	1.25074	7.93659	0.363639	4.05047
XLOC_051454	-	9:110183681-110183870	22117	32619.5	0.560578	20.4599	5e-05	0.0293989	yes	22117	2072.98	3745.18	32619.5	3229.09	5506.24
XLOC_015013	Mir17,Mir17hg,Mir18,Mir19a,Mir19b-1,Mir20a,Mir92-1	14:115441427-115454214	3.12888	11.3443	1.85825	4.23481	5e-05	0.0293989	yes	3.12888	1.98334	5.52141	11.3443	3.03483	15.5682
XLOC_029430	E530001K10Rik,Mir670	2:94092035-94104915	7.31159	19.2405	1.39589	6.6577	5e-05	0.0293989	yes	7.31159	5.34035	9.2828	19.2405	5.4352	12.2471
XLOC_000595	U2	1:72272813-72273623	3332.38	2343.62	-0.507818	-2.30536	5e-05	0.0293989	yes	3332.38	2487.34	4306.53	2343.62	1764.46	2924.76
XLOC_051861	Gm20603,Mir1900	9:20820403-20843480	12.1352	0.179935	-6.07559	-2.00806	5e-05	0.0293989	yes	12.1352	0.0491753	13.3549	0.179935	0	1.00284
XLOC_046360	AC091333.1,AC119249.1	7:68850667-68885636	1.49235	14.06	3.23593	7.89717	5e-05	0.0293989	yes	1.49235	0.789338	2.19646	14.06	0.905481	4.59923
XLOC_056035	Xist	X:100626855-100680296	29.1077	0.0586771	-8.95439	-7.29476	5e-05	0.0293989	yes	29.1077	12.6268	46.5627	0.0586771	0.00678573	0.162328

## Sheet: P7
P7
gene_id	gene_name	locus	value_1	value_2	log2_fold_change	test_stat	p_value	q_value	significant	FPKM1	conf_lo1	conf_hi1	FPKM2	conf_lo2	conf_hi2
XLOC_038654	Foxk1	5:142877450-142937968	1.21832	1.86132	0.611439	1.98882	0.00085	0.0396987	yes	1.21832	0.830702	1.60579	1.86132	1.348	2.37517
XLOC_004860	-	10:32346522-32352106	0.65335	1.22239	0.903777	2.78971	5e-05	0.00617735	yes	0.65335	0.427782	0.876181	1.22239	0.860719	1.58228
XLOC_004861	-	10:32352205-32360463	1.1971	2.03092	0.762593	2.63716	5e-05	0.00617735	yes	1.1971	0.839909	1.55435	2.03092	1.47768	2.58246
XLOC_004862	-	10:32360775-32365880	1.19435	2.03884	0.771515	2.44495	5e-05	0.00617735	yes	1.19435	0.817452	1.57289	2.03884	1.46578	2.61021
XLOC_004863	-	10:32365932-32367396	0.547918	1.15949	1.08146	2.55614	0.0001	0.0100035	yes	0.547918	0.275218	0.805996	1.15949	0.707704	1.61199
XLOC_012498	Rps23	13:91062726-91064329	207.982	143.911	-0.531282	-1.97677	0.0006	0.0332299	yes	207.982	151.744	264.244	143.911	106.465	181.386
XLOC_004867	-	10:32370876-32380672	1.05127	1.65164	0.651761	2.20911	0.00015	0.0138105	yes	1.05127	0.746234	1.35439	1.65164	1.20749	2.09768
XLOC_004868	-	10:32380758-32408347	1.59865	2.36949	0.567718	2.14214	0.0003	0.0222385	yes	1.59865	1.19025	2.0081	2.36949	1.77651	2.96155
XLOC_011012	Rps29	12:70256990-70260173	274.24	193.384	-0.503972	-1.94836	0.00105	0.0451048	yes	274.24	204.793	343.681	193.384	143.337	243.313
XLOC_030294	Atp5e	2:174285858-174289638	354.444	239.002	-0.568537	-2.38221	0.0001	0.0100035	yes	354.444	258.731	449.954	239.002	173.001	304.783
XLOC_006522	Grap	11:61466766-61534328	2.74383	1.14503	-1.2608	-3.24827	5e-05	0.00617735	yes	2.74383	1.14289	4.28071	1.14503	0.640709	1.6488
XLOC_018735	mmu-mir-689-2	16:11136634-11176486	212.031	93.5049	-1.18116	-2.57646	0.00075	0.0379729	yes	212.031	111.175	312.31	93.5049	39.9515	146.948
XLOC_017663	-	15:44873542-44876415	0.372195	0.69728	0.905679	2.20523	0.0007	0.0365949	yes	0.372195	0.210365	0.530922	0.69728	0.440765	0.951652
XLOC_004540	-	10:11211914-11211991	1718360	869602	-0.982604	-644.376	5e-05	0.00617735	yes	1718360	7792.27	14846	869602	3985.46	7443.92
XLOC_004392	-	10:8811687-8822564	0.788739	1.34495	0.769938	2.54266	5e-05	0.00617735	yes	0.788739	0.558295	1.01869	1.34495	0.971062	1.71987
XLOC_004393	-	10:8822618-8828652	0.668191	1.16036	0.796236	2.48573	0.0001	0.0100035	yes	0.668191	0.443576	0.896691	1.16036	0.796529	1.52151
XLOC_004423	-	10:8943584-8944729	0.570205	1.28424	1.17136	2.69406	0.0007	0.0365949	yes	0.570205	0.276489	0.854601	1.28424	0.728925	1.83488
XLOC_004427	-	10:8949532-8957932	0.718849	1.18003	0.715068	2.30394	0.0001	0.0100035	yes	0.718849	0.496797	0.938775	1.18003	0.839415	1.5178
XLOC_004428	-	10:8958219-8981693	0.833308	1.29054	0.631055	2.2307	0.0001	0.0100035	yes	0.833308	0.606888	1.05929	1.29054	0.941595	1.63921
XLOC_007961	9930111J21Rik2	11:48718157-48948889	5.04376	7.51927	0.576094	1.9051	0.00035	0.0240344	yes	5.04376	3.3329	6.7652	7.51927	4.8789	10.3846
XLOC_004398	-	10:8839655-8842955	0.756982	1.29315	0.772559	2.20806	0.0003	0.0222385	yes	0.756982	0.488387	1.02038	1.29315	0.880841	1.70063
XLOC_004399	-	10:8843626-8853877	1.25485	1.90595	0.602994	2.03588	0.00025	0.0196935	yes	1.25485	0.895601	1.61152	1.90595	1.36165	2.44816
XLOC_004786	-	10:31945603-31950153	1.02472	1.61165	0.653313	1.95503	0.001	0.0436048	yes	1.02472	0.684425	1.3653	1.61165	1.12059	2.10249
XLOC_001732	Tmem131	1:36849035-36996611	7.53904	11.3007	0.583954	2.02224	0.0006	0.0332299	yes	7.53904	5.38047	9.69573	11.3007	8.26515	14.336
XLOC_037024	-	4:141980250-141981231	0.289269	0.921906	1.67221	3.00855	0.00065	0.0349284	yes	0.289269	0.0880121	0.469398	0.921906	0.440061	1.37886
XLOC_037025	-	4:141981334-141983421	0.295266	0.700196	1.24574	2.68466	0.0001	0.0100035	yes	0.295266	0.137901	0.441283	0.700196	0.413703	0.979098
XLOC_037029	-	4:141987859-141992745	0.329573	0.612158	0.893307	2.3173	0.0002	0.0168081	yes	0.329573	0.20027	0.453552	0.612158	0.40054	0.81875
XLOC_010330	Psmc1	12:101348395-101361842	115.353	81.44	-0.502243	-1.84111	0.0005	0.0299896	yes	115.353	78.7279	152.156	81.44	55.8406	107.933
XLOC_006638	Ybx2	11:69749297-69755107	0.703728	1.86705	1.40767	2.03186	0.0001	0.0100035	yes	0.703728	0.28062	1.17811	1.86705	0.643071	3.11003
XLOC_033549	-	3:152849458-152852403	0.31429	0.678369	1.10997	2.55513	5e-05	0.00617735	yes	0.31429	0.175905	0.459307	0.678369	0.429989	0.928386
XLOC_013581	Slc6a18	13:73799197-73815471	1.07151	1.6738	0.643479	1.92508	0.0006	0.0332299	yes	1.07151	0.714509	1.42848	1.6738	1.15895	2.19484
XLOC_021097	Rps2	17:24855060-24861423	580.708	380.31	-0.610639	-3.78118	0.00075	0.0379729	yes	580.708	214.554	494.9	380.31	154.654	398.161
XLOC_005260	Timm13	10:80362194-80363714	52.9553	36.5073	-0.536591	-2.65586	0.0009	0.0411693	yes	52.9553	32.5625	61.1545	36.5073	21.6848	41.1847
XLOC_048973	-	8:33308862-33311177	0.587281	1.05352	0.843097	2.16997	0.00065	0.0349284	yes	0.587281	0.348095	0.820509	1.05352	0.683757	1.41724
XLOC_048970	-	8:33288522-33295435	0.917831	1.40217	0.611364	1.98814	0.00075	0.0379729	yes	0.917831	0.641127	1.19067	1.40217	1.00332	1.79849
XLOC_048976	-	8:33330352-33337341	0.74404	1.16499	0.646869	2.02629	0.0005	0.0299896	yes	0.74404	0.506501	0.980059	1.16499	0.827697	1.49891
XLOC_048977	-	8:33337623-33342873	0.521001	0.860536	0.723951	2.08768	0.00085	0.0396987	yes	0.521001	0.339878	0.701683	0.860536	0.586563	1.12927
XLOC_048974	-	8:33311266-33316457	0.709904	1.1438	0.688141	2.04279	0.00055	0.0317375	yes	0.709904	0.476801	0.942515	1.1438	0.787277	1.49693
XLOC_048975	-	8:33316514-33330195	0.645974	0.983709	0.606756	2.00179	0.0005	0.0299896	yes	0.645974	0.458594	0.833043	0.983709	0.713135	1.25588
XLOC_000911	Tfcp2l1	1:120524521-120581744	0.19083	3.51538	4.20332	2.46899	5e-05	0.00617735	yes	0.19083	0.0761973	0.674535	3.51538	0.126995	4.16589
XLOC_002358	-	1:126136953-126153121	1.25656	2.15535	0.778439	2.77772	5e-05	0.00617735	yes	1.25656	0.911389	1.60205	2.15535	1.60739	2.70391
XLOC_020489	-	16:74672650-74678284	1.35345	2.04131	0.592852	1.92725	0.00065	0.0349284	yes	1.35345	0.955245	1.74703	2.04131	1.46096	2.62054
XLOC_010157	-	12:75905350-75905491	91.4387	191.29	1.06489	41.4097	0.0005	0.0299896	yes	91.4387	2.85758	10.0015	191.29	6.73573	17.7578
XLOC_002354	-	1:126079925-126088913	1.27163	1.90373	0.58215	1.97298	0.00075	0.0379729	yes	1.27163	0.912582	1.63304	1.90373	1.38328	2.42395
XLOC_002355	-	1:126088986-126092679	1.21052	2.08358	0.783437	2.46503	0.00015	0.0138105	yes	1.21052	0.810484	1.60538	2.08358	1.4729	2.68862
XLOC_002356	-	1:126098716-126113112	1.17099	1.89139	0.69172	2.40757	5e-05	0.00617735	yes	1.17099	0.845646	1.49537	1.89139	1.36943	2.41699
XLOC_002357	-	1:126113214-126136877	1.0366	1.86055	0.843875	3.07254	5e-05	0.00617735	yes	1.0366	0.755287	1.31841	1.86055	1.3926	2.32789
XLOC_020480	-	16:74642656-74644472	0.84098	1.43659	0.772506	2.09241	0.00095	0.0423182	yes	0.84098	0.507136	1.17275	1.43659	0.935032	1.9493
XLOC_002351	-	1:126066460-126077814	1.05214	1.67013	0.666631	2.28614	5e-05	0.00617735	yes	1.05214	0.757901	1.34597	1.67013	1.2243	2.11655
XLOC_051633	Gm16869	9:3000281-3038316	31.7757	15.0853	-1.07478	-2.41466	5e-05	0.00617735	yes	31.7757	18.1927	45.3574	15.0853	8.93788	21.2349
XLOC_014239	Selk	14:30781493-30789769	103.174	72.7496	-0.504069	-1.88678	0.0004	0.026045	yes	103.174	75.5772	130.8	72.7496	53.7734	91.7349
XLOC_005499	-	10:109460999-109480181	1.07076	1.88817	0.818358	2.95216	5e-05	0.00617735	yes	1.07076	0.78469	1.35783	1.88817	1.39984	2.37507
XLOC_038729	Mir5105	5:147042204-147115603	2384910	965822	-1.3041	-635.073	5e-05	0.00617735	yes	2384910	14038.3	29719.5	965822	5611.39	11028.3
XLOC_051635	-	9:3258817-3258934	34243.3	10341.6	-1.72736	-202.967	5e-05	0.00617735	yes	34243.3	823.796	1662.84	10341.6	253.362	538.948
XLOC_002199	Rnf152	1:107173387-107258201	3.35174	4.99346	0.575131	2.13593	0.00025	0.0196935	yes	3.35174	2.44615	4.25765	4.99346	3.76101	6.22624
XLOC_004495	-	10:9166079-9169743	0.492643	0.923838	0.907097	2.48666	0.0002	0.0168081	yes	0.492643	0.298482	0.683367	0.923838	0.596964	1.24891
XLOC_004494	-	10:9163097-9165800	0.398439	0.754731	0.921602	2.22437	0.0006	0.0332299	yes	0.398439	0.223596	0.564313	0.754731	0.479134	1.0328
XLOC_002194	-	1:104524779-104524901	599.266	286.072	-1.06682	-80.3544	5e-05	0.00617735	yes	599.266	12.2669	32.7903	286.072	5.89753	17.6926
XLOC_004496	-	10:9169988-9192428	0.950335	1.41852	0.577883	2.05292	0.00035	0.0240344	yes	0.950335	0.688718	1.21071	1.41852	1.03628	1.80195
XLOC_038499	Mmp17	5:130090029-130115713	13.9382	55.5511	1.99477	10.4319	5e-05	0.00617735	yes	13.9382	10.4966	17.3791	55.5511	12.077	49.5364
XLOC_047576	A430078G23Rik	8:3353414-3390295	0.376211	0.706611	0.909376	2.02942	0.00085	0.0396987	yes	0.376211	0.204854	0.552883	0.706611	0.438134	0.973043
XLOC_019567	-	16:72519344-72526771	0.543669	0.865409	0.670652	1.99135	0.0005	0.0299896	yes	0.543669	0.364254	0.724633	0.865409	0.604507	1.12764
XLOC_019294	-	16:41329065-41344086	0.621268	0.955535	0.621093	2.05394	0.00055	0.0317375	yes	0.621268	0.436844	0.806628	0.955535	0.691669	1.22048
XLOC_050369	-	9:13263576-13266175	0.174841	0.440645	1.33358	2.49276	0.0001	0.0100035	yes	0.174841	0.0775143	0.265763	0.440645	0.25469	0.631188
XLOC_019291	-	16:41323060-41327536	0.665592	1.13328	0.767796	2.21408	0.00015	0.0138105	yes	0.665592	0.437229	0.900177	1.13328	0.77801	1.48529
XLOC_019118	-	16:40288050-40302846	0.825601	1.41722	0.779546	2.68305	5e-05	0.00617735	yes	0.825601	0.591316	1.06009	1.41722	1.04258	1.7934
XLOC_018589	-	16:6324374-6328200	0.431918	0.767268	0.828974	2.19887	0.00035	0.0240344	yes	0.431918	0.263277	0.594254	0.767268	0.496466	1.04559
XLOC_018586	-	16:6268737-6305794	0.788579	1.1805	0.582069	2.01457	0.0002	0.0168081	yes	0.788579	0.552191	1.0275	1.1805	0.812366	1.55716
XLOC_019117	-	16:40277190-40286767	1.00778	1.56663	0.636488	2.08558	0.0002	0.0168081	yes	1.00778	0.706201	1.30722	1.56663	1.13293	2.0014
XLOC_018584	-	16:6259625-6265588	1.03072	1.66099	0.688397	2.23188	0.00015	0.0138105	yes	1.03072	0.719137	1.34175	1.66099	1.1873	2.13328
XLOC_050361	-	9:13240267-13249761	0.211834	0.356919	0.752664	1.9924	0.0008	0.0390017	yes	0.211834	0.13035	0.291013	0.356919	0.236448	0.478959
XLOC_042719	RP23-148H17.3.1	6:123884443-123932191	11.1047	16.5633	0.576817	1.95743	0.0001	0.0100035	yes	11.1047	7.47717	14.7358	16.5633	11.1697	22.6156
XLOC_002497	Nav1	1:137331043-137496527	10.6558	16.0283	0.588984	2.24536	0.00055	0.0317375	yes	10.6558	7.83362	13.4774	16.0283	12.1923	19.8646
XLOC_000605	Rpl37a	1:72687822-72764974	260.864	182.699	-0.513828	-1.94238	0.00115	0.0479747	yes	260.864	194.671	327.053	182.699	135.934	229.439
XLOC_006355	Sar1b	11:51577188-51605840	76.3344	53.3784	-0.516079	-1.97038	0.0005	0.0299896	yes	76.3344	57.2965	95.4248	53.3784	39.8677	66.9112
XLOC_016224	-	14:109100613-109122079	0.611445	0.906931	0.56877	1.89034	0.00085	0.0396987	yes	0.611445	0.431713	0.792367	0.906931	0.634162	1.18118
XLOC_026331	-	2:25267969-25270923	0.490593	1.19112	1.27972	3.49558	5e-05	0.00617735	yes	0.490593	0.292281	0.691732	1.19112	0.769674	1.60755
XLOC_036017	Gm12484	4:54164702-54176550	10.5236	19.3155	0.876129	4.04952	5e-05	0.00617735	yes	10.5236	4.85445	11.5912	19.3155	9.60983	19.7645
XLOC_048989	-	8:33390490-33393389	1.2907	2.14363	0.731903	2.33784	0.00025	0.0196935	yes	1.2907	0.853769	1.72739	2.14363	1.4792	2.79957
XLOC_038798	-	5:6941853-6942139	0	1.27893	inf	NA	5e-05	0.00617735	yes	0	0	0	1.27893	0.100629	1.30818
XLOC_049058	-	8:33982982-33984958	0.250124	0.560233	1.16338	2.39771	0.00095	0.0423182	yes	0.250124	0.116518	0.378684	0.560233	0.320425	0.801062
XLOC_016226	-	14:109122931-109128574	0.489847	0.79379	0.696427	2.12467	0.0012	0.0492784	yes	0.489847	0.311107	0.668115	0.79379	0.525312	1.06082
XLOC_027056	Timm10	2:84667153-84670370	48.6025	33.2174	-0.549093	-1.87153	0.001	0.0436048	yes	48.6025	34.9244	62.2581	33.2174	23.9686	42.4821
XLOC_049032	-	8:33842876-33850978	1.19875	1.92048	0.67994	2.29659	5e-05	0.00617735	yes	1.19875	0.852529	1.54521	1.92048	1.40312	2.44036
XLOC_039315	-	5:52048950-52067734	0.316901	0.521352	0.718227	2.22374	0.00015	0.0138105	yes	0.316901	0.216034	0.418278	0.521352	0.370781	0.672615
XLOC_049053	-	8:33949669-33953529	0.57195	1.22193	1.0952	3.14386	5e-05	0.00617735	yes	0.57195	0.365341	0.775419	1.22193	0.835066	1.60303
XLOC_049050	-	8:33942122-33946195	1.27672	2.14384	0.747748	2.36074	0.00015	0.0138105	yes	1.27672	0.876188	1.67465	2.14384	1.52626	2.75575
XLOC_049051	-	8:33946272-33949211	0.929665	1.55894	0.74578	2.18844	0.0004	0.026045	yes	0.929665	0.597338	1.25343	1.55894	1.06738	2.04662
XLOC_049056	-	8:33970292-33976946	0.878465	1.56653	0.834514	2.67416	5e-05	0.00617735	yes	0.878465	0.601204	1.15483	1.56653	1.12456	2.0069
XLOC_049057	-	8:33977282-33982818	0.787944	1.35675	0.783988	2.39701	0.0001	0.0100035	yes	0.787944	0.535465	1.03974	1.35675	0.956559	1.75196
XLOC_049054	-	8:33953596-33961615	0.790501	1.25248	0.663948	2.11266	0.00025	0.0196935	yes	0.790501	0.549113	1.03003	1.25248	0.893654	1.60786
XLOC_056600	Prdx4	X:151758354-151775297	32.763	22.6777	-0.530791	-1.90931	0.00075	0.0379729	yes	32.763	24.0543	41.4749	22.6777	16.5927	28.7638
XLOC_036054	Txn1	4:57956244-57969283	121.472	84.919	-0.516466	-2.59084	0.00035	0.0240344	yes	121.472	75.9068	140.641	84.919	52.7678	97.348
XLOC_030660	-	3:13673322-13685893	0.535547	0.885126	0.724869	2.30982	0.0001	0.0100035	yes	0.535547	0.368592	0.700554	0.885126	0.638741	1.13096
XLOC_053689	Slc25a5	X:34335645-34338802	139.875	97.9276	-0.514353	-2.17701	0.00075	0.0379729	yes	139.875	104.459	175.199	97.9276	73.7086	122.054
XLOC_054414	-	X:91981237-91982515	0.264516	0.725001	1.45463	2.76664	0.00055	0.0317375	yes	0.264516	0.0900781	0.427871	0.725001	0.337793	1.10346
XLOC_025283	Ndufs8	19:3908407-3912749	64.3519	44.7687	-0.523494	-2.03139	0.00085	0.0396987	yes	64.3519	47.4231	81.2763	44.7687	32.9479	56.5884
XLOC_038385	Arpc3	5:122841886-122861201	327.476	227.77	-0.523811	-2.021	0.00045	0.0282202	yes	327.476	247.559	407.337	227.77	169.621	285.928
XLOC_015553	Zfp488	14:34780255-34791950	16.3005	23.0739	0.501347	1.94793	0.0004	0.026045	yes	16.3005	12.2225	20.3779	23.0739	17.492	28.6606
XLOC_050580	-	9:31848325-31852077	0.443673	0.792613	0.837119	2.18383	0.0006	0.0332299	yes	0.443673	0.26847	0.613645	0.792613	0.513928	1.07388
XLOC_050586	-	9:31867719-31868276	0.730455	2.00249	1.45493	3.52885	0.0007	0.0365949	yes	0.730455	0.206678	1.1884	2.00249	0.775044	2.8935
XLOC_050584	-	9:31863405-31866438	0.616686	1.3055	1.082	2.95531	5e-05	0.00617735	yes	0.616686	0.379558	0.854005	1.3055	0.863494	1.74597
XLOC_020504	-	16:74913819-74923593	3.80038	5.47705	0.527255	1.92948	0.00075	0.0379729	yes	3.80038	2.77081	4.83199	5.47705	3.98691	6.98445
XLOC_020507	-	16:74935962-74956746	5.81545	8.11397	0.480517	1.85041	0.0009	0.0411693	yes	5.81545	4.34663	7.285	8.11397	5.97782	10.2691
XLOC_038576	Vgf	5:137502279-137509687	4.71883	8.11645	0.782418	2.874	5e-05	0.00617735	yes	4.71883	3.23224	6.20402	8.11645	5.29054	10.8025
XLOC_020500	-	16:74883693-74892631	4.2328	6.74315	0.671811	2.56289	5e-05	0.00617735	yes	4.2328	3.13946	5.32581	6.74315	5.09075	8.39442
XLOC_020503	-	16:74895194-74913744	3.97288	6.10548	0.619918	2.39745	5e-05	0.00617735	yes	3.97288	2.98194	4.96319	6.10548	4.58307	7.63018
XLOC_045154	Vmn1r58	7:5360488-5364747	12.5993	18.2286	0.532857	1.88439	0.00035	0.0240344	yes	12.5993	8.91653	16.2889	18.2286	12.655	24.0212
XLOC_003821	-	10:82857271-82865641	0.583122	0.936872	0.684054	2.10555	0.0004	0.026045	yes	0.583122	0.395424	0.773655	0.936872	0.667062	1.2069
XLOC_036884	Epha8	4:136485155-136512731	2.09801	3.6834	0.812014	2.88758	5e-05	0.00617735	yes	2.09801	1.45138	2.74439	3.6834	2.56107	4.79008
XLOC_004747	-	10:31775159-31778628	0.545098	0.936997	0.781528	2.14966	0.00045	0.0282202	yes	0.545098	0.340149	0.746669	0.936997	0.622225	1.24445
XLOC_004746	-	10:31770982-31774950	0.468775	0.918609	0.970554	2.56442	5e-05	0.00617735	yes	0.468775	0.290121	0.645518	0.918609	0.609253	1.22576
XLOC_004740	-	10:31724187-31733694	0.507042	0.829994	0.710997	2.20475	0.00025	0.0196935	yes	0.507042	0.342078	0.66902	0.829994	0.590312	1.07164
XLOC_004749	-	10:31779857-31784986	0.526295	0.943775	0.842572	2.3613	0.0001	0.0100035	yes	0.526295	0.336673	0.712625	0.943775	0.645291	1.24008
XLOC_031845	Psma5	3:108051826-108083116	52.3501	34.7584	-0.590833	-2.19676	0.0001	0.0100035	yes	52.3501	39.0099	65.6972	34.7584	25.7377	43.7807
XLOC_044017	-	7:56278805-56285439	0.31065	0.579156	0.898661	2.40136	5e-05	0.00617735	yes	0.31065	0.195221	0.429487	0.579156	0.390443	0.763532
XLOC_044011	-	7:56263956-56270955	0.253737	0.518155	1.03005	2.6793	5e-05	0.00617735	yes	0.253737	0.156256	0.353633	0.518155	0.345409	0.69493
XLOC_038937	-	5:7287837-7296300	0.39891	0.637922	0.677317	1.94019	0.00085	0.0396987	yes	0.39891	0.261852	0.537307	0.637922	0.435287	0.839968
XLOC_002033	Ap1s3	1:79603450-79668547	6.9092	9.91988	0.521805	1.90715	0.00065	0.0349284	yes	6.9092	5.06084	8.75692	9.91988	7.39888	12.4419
XLOC_004341	-	10:8681517-8687610	0.566839	0.919397	0.697749	2.04149	0.00045	0.0282202	yes	0.566839	0.377876	0.755751	0.919397	0.632942	1.20448
XLOC_002159	Gm17672	1:95005393-95007262	1.5685	2.48731	0.665198	2.09804	0.0012	0.0492784	yes	1.5685	0.98551	2.1404	2.48731	1.64765	3.32609
XLOC_004344	-	10:8690414-8692970	0.286341	0.593336	1.05111	2.34449	0.00095	0.0423182	yes	0.286341	0.146377	0.416611	0.593336	0.360312	0.821963
XLOC_039788	Fbrsl1	5:110790705-110877668	2.36477	3.69431	0.643605	2.27075	0.0009	0.0411693	yes	2.36477	1.53203	3.19678	3.69431	2.40054	4.96566
XLOC_024291	Pcdh1	18:38344773-38388799	7.62128	12.0291	0.658429	2.33217	0.0002	0.0168081	yes	7.62128	5.32402	9.92094	12.0291	8.4152	15.6262
XLOC_002424	Gm17699	1:130667175-130670998	0.768486	1.27234	0.727393	2.12322	0.0008	0.0390017	yes	0.768486	0.489766	1.04594	1.27234	0.871617	1.67682
XLOC_016254	-	14:109268233-109282734	0.884238	1.4948	0.757446	2.58679	5e-05	0.00617735	yes	0.884238	0.631131	1.13921	1.4948	1.09952	1.89141
XLOC_016255	-	14:109282797-109301029	1.12317	1.77301	0.65862	2.33921	5e-05	0.00617735	yes	1.12317	0.81137	1.43489	1.77301	1.31966	2.22732
XLOC_047391	Kcnq1	7:150293158-150612955	1.14922	1.75582	0.611488	2.19633	5e-05	0.00617735	yes	1.14922	0.810298	1.48924	1.75582	1.18694	2.32912
XLOC_016250	-	14:109259852-109264310	1.51629	2.26748	0.580549	1.92493	0.0012	0.0492784	yes	1.51629	1.06521	1.96256	2.26748	1.62686	2.90511
XLOC_004510	-	10:9258292-9274468	0.794429	1.39368	0.810913	2.70064	5e-05	0.00617735	yes	0.794429	0.558661	1.03192	1.39368	0.97143	1.81476
XLOC_004511	-	10:9274540-9278162	0.843674	1.4417	0.773012	2.35561	0.0002	0.0168081	yes	0.843674	0.548265	1.13626	1.4417	0.993234	1.89112
XLOC_004512	-	10:9278226-9282650	0.546632	0.904859	0.727122	2.09279	0.00085	0.0396987	yes	0.546632	0.351292	0.741617	0.904859	0.605004	1.2035
XLOC_010215	Pcnx	12:82961016-83102069	9.03039	13.2025	0.547952	2.08281	0.00035	0.0240344	yes	9.03039	6.68861	11.3644	13.2025	9.91969	16.4796
XLOC_004519	-	10:9301230-9307705	0.689661	1.09082	0.661453	2.04089	0.0005	0.0299896	yes	0.689661	0.471147	0.906735	1.09082	0.764502	1.41344
XLOC_007320	Psmc5	11:106117467-106134388	79.1657	55.2877	-0.517918	-2.15134	0.0006	0.0332299	yes	79.1657	56.844	101.292	55.2877	39.1253	71.2473
XLOC_045307	Vmn1r90	7:15116002-15208485	7.28953	4.18611	-0.800216	-2.36504	5e-05	0.00617735	yes	7.28953	4.87595	9.70902	4.18611	2.51724	5.87615
XLOC_013097	Hist1h4a	13:23852560-23853099	29.6949	18.0484	-0.718349	-4.04514	0.0001	0.0100035	yes	29.6949	12.8148	28.4062	18.0484	7.47531	16.7661
XLOC_013092	Hist1h4c	13:23789317-23790323	208.69	141.963	-0.555844	-2.18268	0.00045	0.0282202	yes	208.69	155.927	261.414	141.963	102.81	181.021
XLOC_042815	Ndufa9	6:126768862-126799164	89.3037	62.3821	-0.517587	-2.02438	0.00055	0.0317375	yes	89.3037	67.3582	111.25	62.3821	47.0253	77.7371
XLOC_030636	-	3:13516282-13521340	1.21928	1.95936	0.684357	2.31248	0.00025	0.0196935	yes	1.21928	0.830738	1.60458	1.95936	1.35991	2.5548
XLOC_005508	-	10:109557517-109563423	0.950603	1.82507	0.94104	3.07793	5e-05	0.00617735	yes	0.950603	0.652982	1.24749	1.82507	1.30596	2.34391
XLOC_005509	-	10:109563561-109569367	1.16867	1.86941	0.677717	2.22088	0.0002	0.0168081	yes	1.16867	0.822851	1.51682	1.86941	1.34829	2.3942
XLOC_030637	-	3:13521534-13533583	1.15248	2.01366	0.805074	2.75571	5e-05	0.00617735	yes	1.15248	0.82167	1.48092	2.01366	1.47853	2.54861
XLOC_005504	-	10:109519830-109541940	1.14982	2.09814	0.867699	3.18925	5e-05	0.00617735	yes	1.14982	0.84088	1.45787	2.09814	1.56851	2.62677
XLOC_005506	-	10:109548287-109556667	1.69679	2.89942	0.772955	2.6966	5e-05	0.00617735	yes	1.69679	1.22607	2.17052	2.89942	2.13617	3.66103
XLOC_005500	-	10:109480248-109491264	1.87443	3.04343	0.699248	2.50285	5e-05	0.00617735	yes	1.87443	1.37159	2.37743	3.04343	2.24419	3.84308
XLOC_005501	-	10:109492951-109500145	1.59279	2.59193	0.70247	2.40413	5e-05	0.00617735	yes	1.59279	1.14416	2.04028	2.59193	1.89626	3.28845
XLOC_005502	-	10:109500200-109515062	1.31281	2.16094	0.719	2.49285	5e-05	0.00617735	yes	1.31281	0.937256	1.68667	2.16094	1.5608	2.76336
XLOC_005503	-	10:109515136-109519587	1.09644	1.9572	0.835969	2.53381	0.0001	0.0100035	yes	1.09644	0.743585	1.45484	1.9572	1.37078	2.54759
XLOC_049060	-	8:33987657-33994511	0.907621	1.43884	0.664743	2.18863	0.00055	0.0317375	yes	0.907621	0.62985	1.18832	1.43884	1.02876	1.84756
XLOC_010717	Colec11,Rps7	12:29279037-29320905	338.657	236.609	-0.517321	-1.99258	0.00045	0.0282202	yes	338.657	251.587	425.836	236.609	177.035	296.185
XLOC_028604	Ptgds	2:25322052-25325566	1.13204	10.4822	3.21094	5.62061	5e-05	0.00617735	yes	1.13204	0.496098	1.76954	10.4822	4.9872	15.9764
XLOC_048160	Mir1969	8:73429865-73458906	0.594015	8.59557	3.85502	3.90482	5e-05	0.00617735	yes	0.594015	0.0405107	1.41098	8.59557	0.387745	16.679
XLOC_010061	U2	12:60141321-60141512	531.743	325.858	-0.706486	-17.6156	5e-05	0.00617735	yes	531.743	54.3956	119.49	325.858	32.6976	67.2035
XLOC_015584	-	14:39171873-39176345	2.15774	3.38941	0.651513	2.0521	0.00025	0.0196935	yes	2.15774	1.44308	2.87301	3.38941	2.24555	4.53863
XLOC_030890	Gm12563	3:37206645-37481304	331371	159625	-1.05376	-3.5537	5e-05	0.00617735	yes	331371	209799	455752	159625	112689	206577
XLOC_042754	Ncapd2	6:125117966-125149492	3248.19	2033.87	-0.675405	-6.13825	5e-05	0.00617735	yes	3248.19	1039.78	2182.56	2033.87	640.496	1287.98
XLOC_002459	Cntn2	1:134405892-134439946	7.30083	11.1999	0.617352	2.05434	0.00075	0.0379729	yes	7.30083	5.14771	9.45401	11.1999	8.1255	14.2711
XLOC_052890	-	9:120034372-120035426	5.26757	3.1708	-0.73229	-2.52822	0.0007	0.0365949	yes	5.26757	3.16743	7.29056	3.1708	1.85677	4.28696
XLOC_053765	Gm6480	X:45077704-45079590	9.99371	14.6	0.546875	2.12524	0.00045	0.0282202	yes	9.99371	7.0195	12.925	14.6	10.4072	18.7695
XLOC_026370	Rpl7a	2:26760499-26768838	768.781	219.856	-1.80601	-5.50712	5e-05	0.00617735	yes	768.781	185.792	1053.96	219.856	161.078	278.704
XLOC_002323	-	1:125953013-125973089	0.722245	1.06312	0.55774	1.89835	0.0006	0.0332299	yes	0.722245	0.514645	0.930374	1.06312	0.756915	1.36904
XLOC_011986	Foxc1	13:31898514-31902504	0.504714	0.846694	0.746375	2.293	0.00085	0.0396987	yes	0.504714	0.302947	0.699663	0.846694	0.512125	1.1613
XLOC_045579	Eif3k	7:29756289-29766883	142.635	98.9012	-0.52827	-2.12138	0.00045	0.0282202	yes	142.635	108.534	176.689	98.9012	75.0804	122.715
XLOC_050625	-	9:35112768-35113179	12.2192	5.0573	-1.27271	-4.85198	5e-05	0.00617735	yes	12.2192	4.69162	12.8845	5.0573	1.75061	6.16213
XLOC_002328	-	1:125988284-125992383	0.509586	0.906042	0.830251	2.34443	0.0001	0.0100035	yes	0.509586	0.322976	0.6951	0.906042	0.610846	1.20063
XLOC_013003	Hist1h2ak	13:21845263-21845776	31.8495	18.7492	-0.764444	-4.94806	0.0001	0.0100035	yes	31.8495	11.5008	25.5261	18.7492	6.67605	15.1473
XLOC_049014	-	8:33619907-33625960	1.45825	2.17832	0.578973	1.97304	0.00085	0.0396987	yes	1.45825	1.04127	1.87334	2.17832	1.5833	2.77197
XLOC_049015	-	8:33626105-33647459	1.17041	1.76785	0.594978	2.14525	0.00015	0.0138105	yes	1.17041	0.85852	1.48253	1.76785	1.30058	2.23593
XLOC_023790	AC102240.1	18:65587122-65587464	7.98991	3.82731	-1.06185	-4.79516	0.001	0.0436048	yes	7.98991	2.35625	7.15291	3.82731	0.925671	3.87099
XLOC_013005	Hist1h3i	13:21874783-21875266	18.6353	10.6463	-0.807682	-5.04403	0.0004	0.026045	yes	18.6353	6.07776	14.1218	10.6463	3.33681	8.34202
XLOC_049018	-	8:33661248-33665160	0.864391	1.5913	0.880449	2.70823	5e-05	0.00617735	yes	0.864391	0.573834	1.14767	1.5913	1.10353	2.07463
XLOC_048016	-	8:56033026-56035458	0.216149	0.540573	1.32246	2.81437	0.0002	0.0168081	yes	0.216149	0.0946709	0.331348	0.540573	0.272179	0.781035
XLOC_017274	Arid2	15:96117948-96237316	29.4905	9.75996	-1.59531	-5.8395	0.00045	0.0282202	yes	29.4905	5.28826	51.05	9.75996	6.47266	13.049
XLOC_024378	AC149599.1	18:55782286-55782574	12.6105	4.94655	-1.35013	-8.18879	0.0002	0.0168081	yes	12.6105	2.59819	7.69464	4.94655	0.799443	3.2977
XLOC_039793	Ulk1	5:111213411-111239140	3.59543	5.37834	0.580995	2.16932	0.0006	0.0332299	yes	3.59543	2.55164	4.63651	5.37834	3.83272	6.91473
XLOC_049601	Gm10660	8:69876002-69888903	10.817	17.171	0.666667	2.4366	0.00025	0.0196935	yes	10.817	7.41628	14.1866	17.171	12.6077	21.7465
XLOC_019530	-	16:72421844-72429714	0.779997	1.28361	0.71867	2.26457	5e-05	0.00617735	yes	0.779997	0.537567	1.02394	1.28361	0.917887	1.65293
XLOC_019532	-	16:72430818-72437853	0.940683	1.48486	0.658548	2.0416	0.0003	0.0222385	yes	0.940683	0.642282	1.23547	1.48486	1.03092	1.93503
XLOC_019533	-	16:72437979-72451954	0.823342	1.25529	0.608454	2.04819	0.00035	0.0240344	yes	0.823342	0.588985	1.05853	1.25529	0.916428	1.59603
XLOC_005156	Cabin1	10:75108831-75227102	9.10361	13.4121	0.559029	2.00408	0.00105	0.0451048	yes	9.10361	6.4728	11.7334	13.4121	9.54183	17.265
XLOC_008769	AL596123.1,Gm11613	11:97505497-97521681	1.12582	57.566	5.67617	9.71497	5e-05	0.00617735	yes	1.12582	0.474431	2.15018	57.566	0.884017	7.6518
XLOC_004429	-	10:8981808-8986355	1.74951	2.62612	0.58598	1.99883	0.00075	0.0379729	yes	1.74951	1.24057	2.25961	2.62612	1.8925	3.36093
XLOC_002606	Cacna1e	1:156237477-156731593	12.3293	18.0483	0.549764	2.04486	0.00055	0.0317375	yes	12.3293	9.07045	15.5895	18.0483	13.4641	22.6424
XLOC_043573	Megf8	7:26101740-26151627	6.61341	10.2454	0.631512	2.37979	0.0003	0.0222385	yes	6.61341	4.66367	8.56375	10.2454	7.06917	13.411
XLOC_004783	-	10:31934882-31942702	0.621492	0.986466	0.666533	2.02846	0.00035	0.0240344	yes	0.621492	0.423235	0.817027	0.986466	0.688216	1.28811
XLOC_020549	-	16:75382799-75399955	3.2027	5.08465	0.666861	2.56851	5e-05	0.00617735	yes	3.2027	2.39218	4.01269	5.08465	3.84326	6.32602
XLOC_020548	-	16:75378746-75382745	2.37765	3.75626	0.65976	2.22389	5e-05	0.00617735	yes	2.37765	1.69125	3.06583	3.75626	2.73478	4.77867
XLOC_027513	-	2:122203416-122204238	10.2309	5.82831	-0.811779	-3.46381	5e-05	0.00617735	yes	10.2309	5.32184	12.1142	5.82831	2.90601	6.82736
XLOC_048999	-	8:33466636-33479091	1.20876	1.8549	0.617815	2.17288	5e-05	0.00617735	yes	1.20876	0.880382	1.53663	1.8549	1.3587	2.35231
XLOC_040202	Atp5j2	5:145944566-145952931	321.639	214.776	-0.582606	-2.32258	5e-05	0.00617735	yes	321.639	243.981	399.295	214.776	163.563	265.978
XLOC_013721	-	13:85015228-85017699	0.163129	0.406396	1.31687	2.37444	0.0001	0.0100035	yes	0.163129	0.0698825	0.256236	0.406396	0.232942	0.582354
XLOC_020542	-	16:75294764-75300651	3.93976	6.00683	0.608493	2.22496	0.0001	0.0100035	yes	3.93976	2.89902	4.98162	6.00683	4.46341	7.55309
XLOC_020545	-	16:75309199-75313140	2.56295	4.03381	0.654337	2.30083	0.0002	0.0168081	yes	2.56295	1.82568	3.30082	4.03381	2.9576	5.10459
XLOC_020544	-	16:75303034-75309008	1.12957	1.70865	0.597083	1.73949	0.00055	0.0317375	yes	1.12957	0.698543	1.5657	1.70865	1.08876	2.42804
XLOC_020547	-	16:75372421-75378664	2.90714	4.59198	0.659517	2.34609	5e-05	0.00617735	yes	2.90714	2.13441	3.68336	4.59198	3.35144	5.84081
XLOC_020546	-	16:75313204-75371814	3.27074	4.91687	0.588123	2.30664	5e-05	0.00617735	yes	3.27074	2.4778	4.06583	4.91687	3.70196	6.12918
XLOC_020463	-	16:74526197-74534439	1.31597	1.94981	0.567202	1.97697	0.00095	0.0423182	yes	1.31597	0.942804	1.69006	1.94981	1.43166	2.46875
XLOC_018548	-	16:5970714-5972012	1.49581	2.59734	0.796111	2.34156	0.0005	0.0299896	yes	1.49581	0.886902	2.08422	2.59734	1.64077	3.54761
XLOC_018549	-	16:5972290-5973821	1.40037	2.47769	0.823191	2.40634	0.00035	0.0240344	yes	1.40037	0.864715	1.91741	2.47769	1.63544	3.30847
XLOC_020465	-	16:74535677-74537242	0.866154	1.58065	0.867822	2.31826	0.0004	0.026045	yes	0.866154	0.496523	1.23211	1.58065	0.993046	2.1516
XLOC_020468	-	16:74540189-74549906	1.36472	2.16001	0.662431	2.29098	5e-05	0.00617735	yes	1.36472	0.986284	1.74155	2.16001	1.5668	2.75449
XLOC_011915	Hist1h1a	13:23855536-23856283	35.779	23.7904	-0.588734	-2.86617	0.0004	0.026045	yes	35.779	19.9187	42.2645	23.7904	12.9837	28.2791
XLOC_039327	-	5:52212719-52243708	0.739925	1.1589	0.647303	2.28715	5e-05	0.00617735	yes	0.739925	0.530073	0.948896	1.1589	0.843256	1.47523
XLOC_011913	Hist1h3b	13:23844135-23844755	15.4026	9.3284	-0.723468	-4.05947	0.00045	0.0282202	yes	15.4026	5.98809	13.6473	9.3284	3.38861	7.7056
XLOC_039325	-	5:52139885-52151560	0.605814	0.934576	0.625438	1.99765	0.00075	0.0379729	yes	0.605814	0.423996	0.786365	0.934576	0.66804	1.2005
XLOC_011911	Hist1h1c,Hist1h2bb	13:23830675-23839169	110.477	75.0367	-0.558082	-2.55453	0.0001	0.0100035	yes	110.477	75.8442	144.202	75.0367	50.7797	98.0124
XLOC_037243	Gm16008,U6	4:155392599-155405766	1.3174	6.07154	2.20437	4.55161	5e-05	0.00617735	yes	1.3174	0.591409	2.0438	6.07154	0.719175	6.30283
XLOC_055168	-	X:5654209-5655822	0.298085	0.792386	1.41048	2.95201	0.00025	0.0196935	yes	0.298085	0.14274	0.463905	0.792386	0.446063	1.12408
XLOC_055161	-	X:5644531-5645828	0.298289	0.771624	1.37119	2.47411	0.00105	0.0451048	yes	0.298289	0.110948	0.465982	0.771624	0.421603	1.10948
XLOC_002390	-	1:126433117-126455889	1.42327	2.34421	0.719887	2.68923	5e-05	0.00617735	yes	1.42327	1.04898	1.79717	2.34421	1.76178	2.9283
XLOC_019231	-	16:41025451-41035814	0.654514	0.982144	0.585512	1.87223	0.0009	0.0411693	yes	0.654514	0.455458	0.852595	0.982144	0.702628	1.26084
XLOC_019230	-	16:41014105-41025139	0.466592	0.719058	0.623947	1.9581	0.0011	0.0464927	yes	0.466592	0.320821	0.61295	0.719058	0.511226	0.928554
XLOC_019234	-	16:41060996-41069509	0.601448	0.942501	0.648054	1.94489	0.001	0.0436048	yes	0.601448	0.402304	0.801228	0.942501	0.659238	1.22382
XLOC_050793	Rps25	9:44215796-44226090	246.282	173.843	-0.502527	-2.6147	0.0008	0.0390017	yes	246.282	144.49	292.098	173.843	103.321	200.448
XLOC_022686	Khsrp	17:57160407-57170956	6.08802	9.85463	0.694829	2.5458	5e-05	0.00617735	yes	6.08802	4.25356	7.92326	9.85463	7.04555	12.6549
XLOC_004856	-	10:32317862-32338524	0.708807	1.0599	0.580465	1.91296	0.00055	0.0317375	yes	0.708807	0.491691	0.924881	1.0599	0.70759	1.41518
XLOC_002775	Pcp4l1	1:173103392-173126399	1.60839	0.742568	-1.11502	-2.96361	5e-05	0.00617735	yes	1.60839	0.930741	2.28123	0.742568	0.419746	1.05849
XLOC_004858	-	10:32338872-32344705	0.635494	1.14445	0.848706	2.64102	5e-05	0.00617735	yes	0.635494	0.419389	0.848646	1.14445	0.794372	1.495
XLOC_019815	Crebbp	16:4080765-4213404	7.17756	11.5763	0.689614	2.26425	0.0001	0.0100035	yes	7.17756	5.09019	9.26463	11.5763	8.22297	14.9273
XLOC_010083	Prpf39	12:66137319-66174931	17.5859	86.4442	2.29735	4.86733	5e-05	0.00617735	yes	17.5859	7.06211	28.1043	86.4442	14.7193	145.756
XLOC_002397	-	1:126529607-126538339	1.81408	2.949	0.700982	2.44684	5e-05	0.00617735	yes	1.81408	1.30848	2.31703	2.949	2.16542	3.73428
XLOC_055112	Gm15253	X:3898665-3898938	115.215	175.66	0.608455	7.17256	0.00045	0.0282202	yes	115.215	24.6685	55.0298	175.66	37.6353	81.7013
XLOC_056854	Uty	Y:429381-582202	0.327946	3.94346	3.58793	2.89918	5e-05	0.00617735	yes	0.327946	0.101908	0.717249	3.94346	1.4795	11.1345
XLOC_048292	Mir24-2	8:86732713-86733667	0.325624	3.69968	3.50612	2.66472	5e-05	0.00617735	yes	0.325624	0	0.954513	3.69968	0.124971	1.8864
XLOC_053433	Gm15249	X:3894467-3897346	29.0607	46.4842	0.67767	3.91063	0.0003	0.0222385	yes	29.0607	11.8106	26.2685	46.4842	20.4311	44.9347
XLOC_054941	Hsd17b10	X:148436387-148438985	30.8489	21.4427	-0.524732	-1.82626	0.00095	0.0423182	yes	30.8489	22.2291	39.4726	21.4427	15.4489	27.4436
XLOC_027832	-	2:151347042-151349275	0.429035	0.819948	0.934438	2.18374	0.00085	0.0396987	yes	0.429035	0.231992	0.618647	0.819948	0.515539	1.1213
XLOC_041225	Mitf	6:97757051-97971409	0.680671	5.86602	3.10735	4.33583	5e-05	0.00617735	yes	0.680671	0.259473	1.48898	5.86602	0.453296	5.45253
XLOC_004413	-	10:8904705-8910682	1.52747	2.60998	0.772896	2.55154	5e-05	0.00617735	yes	1.52747	1.07377	1.97901	2.60998	1.89234	3.33206
XLOC_007813	Rps27a	11:29426407-29478367	202.718	133.945	-0.597827	-2.58389	0.00105	0.0451048	yes	202.718	119.074	260.963	133.945	76.6234	178.148
XLOC_036506	Uqcrh	4:115738855-115747737	297.055	202.165	-0.555199	-2.17169	0.0001	0.0100035	yes	297.055	224.419	369.751	202.165	152.249	252.061
XLOC_004794	-	10:31962632-31971837	0.826183	1.30513	0.659655	2.15526	5e-05	0.00617735	yes	0.826183	0.584666	1.06928	1.30513	0.941094	1.66958
XLOC_004795	-	10:31971990-31977884	0.722296	1.17379	0.700507	2.1655	0.0005	0.0299896	yes	0.722296	0.478527	0.961936	1.17379	0.825214	1.52347
XLOC_004419	-	10:8919135-8937142	0.803537	1.3021	0.696402	2.43061	0.0001	0.0100035	yes	0.803537	0.58017	1.02609	1.3021	0.955762	1.64941
XLOC_023565	-	18:37620421-37623127	0.312748	0.637986	1.02852	2.23375	0.00025	0.0196935	yes	0.312748	0.159534	0.457331	0.637986	0.372246	0.904027
XLOC_042439	Chchd4	6:91412134-91423557	28.3186	19.3448	-0.549799	-1.98301	0.00075	0.0379729	yes	28.3186	20.9463	35.6906	19.3448	14.1523	24.535
XLOC_048969	-	8:33279084-33288471	0.876789	1.35432	0.627266	2.00458	0.00035	0.0240344	yes	0.876789	0.607056	1.14666	1.35432	0.941243	1.76905
XLOC_056010	Rps4x	X:99379759-99384733	437.446	311.032	-0.492042	-1.91532	0.0007	0.0365949	yes	437.446	326.369	548.672	311.032	233.951	388.065
XLOC_048264	Ndufb7	8:86090569-86095525	114.695	80.1036	-0.517862	-1.99599	0.00095	0.0423182	yes	114.695	85.9659	143.459	80.1036	59.609	100.578
XLOC_008261	Pfas	11:68799013-68826032	13.7249	26.8787	0.969663	3.33103	0.001	0.0436048	yes	13.7249	6.86818	20.4822	26.8787	7.20196	39.3155
XLOC_004312	-	10:8639351-8641477	0.300602	0.608387	1.01713	2.17625	0.001	0.0436048	yes	0.300602	0.148909	0.446726	0.608387	0.365503	0.85284
XLOC_054768	Tceal1	X:133242383-133246017	11.6439	8.23795	-0.499213	-1.81091	0.0011	0.0464927	yes	11.6439	8.61661	14.6727	8.23795	5.97668	10.5036
XLOC_048995	-	8:33459338-33462544	0.752627	1.23925	0.719466	1.94274	0.00075	0.0379729	yes	0.752627	0.479366	1.02584	1.23925	0.81615	1.66229
XLOC_046096	-	7:67059103-67061500	1.60461	2.67848	0.739195	2.52275	0.00035	0.0240344	yes	1.60461	0.960533	2.23324	2.67848	1.59689	3.602
XLOC_034153	AL772349.1	4:54481204-54481483	27.9677	15.5562	-0.846277	-6.95861	0.00025	0.0196935	yes	27.9677	6.08608	15.2668	15.5562	3.09462	8.04601
XLOC_002360	-	1:126154006-126164594	0.935898	1.5671	0.743672	2.50216	5e-05	0.00617735	yes	0.935898	0.663233	1.20687	1.5671	1.14435	1.9897
XLOC_002363	-	1:126174015-126176715	1.3791	2.28326	0.727364	2.20849	5e-05	0.00617735	yes	1.3791	0.927354	1.83339	2.28326	1.59889	2.96327
XLOC_002362	-	1:126168013-126173889	0.95365	1.62045	0.764861	2.51386	5e-05	0.00617735	yes	0.95365	0.651418	1.25386	1.62045	1.151	2.0865
XLOC_002364	-	1:126176817-126233453	1.55813	2.42013	0.635268	2.42701	5e-05	0.00617735	yes	1.55813	1.15961	1.95691	2.42013	1.79379	3.053
XLOC_014204	Gm10397,Zmiz1	14:26272162-26486302	7.70836	15.3608	0.994761	2.66917	5e-05	0.00617735	yes	7.70836	4.60431	10.8112	15.3608	8.86385	21.8121
XLOC_004488	-	10:9133436-9141903	0.607483	0.990115	0.704752	2.14265	0.0003	0.0222385	yes	0.607483	0.411288	0.802181	0.990115	0.683214	1.29845
XLOC_004489	-	10:9142524-9154340	0.642582	1.06012	0.722275	2.35568	0.0001	0.0100035	yes	0.642582	0.448165	0.835437	1.06012	0.77211	1.34936
XLOC_023513	-	18:36473606-36474555	0.24821	0.906514	1.86877	3.25262	0.0008	0.0390017	yes	0.24821	0.0606532	0.424573	0.906514	0.394246	1.33437
XLOC_028551	-	2:22600265-22600673	21203.2	10554.5	-1.00642	-6.57423	5e-05	0.00617735	yes	21203.2	8285.1	17486.6	10554.5	4191.86	8130.34
XLOC_007662	4930512M02Rik	11:11489225-11527838	10.9245	17.155	0.651067	2.12983	0.0004	0.026045	yes	10.9245	7.51067	14.3387	17.155	12.0543	22.2526
XLOC_012968	Stard3nl	13:19449479-19487641	52.7816	37.6632	-0.48688	-1.92086	0.0011	0.0464927	yes	52.7816	39.7257	65.814	37.6632	28.2546	47.0554
XLOC_049721	Gm11033	8:77114885-77357846	2.59318	4.18768	0.691428	2.18845	0.0006	0.0332299	yes	2.59318	1.68947	3.49632	4.18768	2.9071	5.46771
XLOC_019474	-	16:72193170-72207418	0.669194	1.00129	0.581363	1.90214	0.00115	0.0479747	yes	0.669194	0.470644	0.86857	1.00129	0.721115	1.28064
XLOC_019472	-	16:72182792-72185885	0.36107	0.661081	0.872548	2.18723	0.001	0.0436048	yes	0.36107	0.204707	0.511768	0.661081	0.418719	0.911877
XLOC_031657	Hist2h2bb	3:96070997-96082924	214.455	130.439	-0.717292	-2.18719	0.0001	0.0100035	yes	214.455	147.952	280.931	130.439	89.1469	171.722
XLOC_033333	Rpl34	3:130428809-130433316	396.01	267.271	-0.56723	-2.22809	0.00025	0.0196935	yes	396.01	300.12	491.726	267.271	202.33	332.251
XLOC_037473	Pclo	5:14514917-14863525	10.0321	14.7828	0.559307	1.97133	0.0006	0.0332299	yes	10.0321	7.19649	12.8675	14.7828	10.533	19.1089
XLOC_044076	Nav2	7:56501558-56865518	6.06419	9.03011	0.574428	2.07997	0.00045	0.0282202	yes	6.06419	4.41173	7.71681	9.03011	6.72112	11.3387
XLOC_043630	Sertad1	7:28271928-28275370	2.77897	1.42067	-0.967978	-2.00035	0.0008	0.0390017	yes	2.77897	1.5455	4.01221	1.42067	0.787994	2.05401
XLOC_048994	-	8:33448510-33458987	0.928592	1.5223	0.713135	2.415	5e-05	0.00617735	yes	0.928592	0.664766	1.19493	1.5223	1.10977	1.93661
XLOC_013649	-	13:84164287-84204657	15.5263	10.2947	-0.592814	-2.01551	0.001	0.0436048	yes	15.5263	11.1142	19.9311	10.2947	7.36282	13.2245
XLOC_048990	-	8:33393488-33408396	1.12868	1.76809	0.647554	2.28728	5e-05	0.00617735	yes	1.12868	0.822395	1.4363	1.76809	1.2973	2.24132
XLOC_048991	-	8:33408645-33412716	0.710434	1.21825	0.778039	2.27442	0.0004	0.026045	yes	0.710434	0.459518	0.954383	1.21825	0.841271	1.59064
XLOC_048992	-	8:33413376-33424395	0.727343	1.24961	0.780765	2.55305	5e-05	0.00617735	yes	0.727343	0.511922	0.940265	1.24961	0.9037	1.59584
XLOC_048993	-	8:33424672-33448424	1.1192	1.78146	0.670596	2.44092	5e-05	0.00617735	yes	1.1192	0.8191	1.41888	1.78146	1.32316	2.2392
XLOC_026304	Psd4	2:24223099-24264702	1.58023	0.304416	-2.37602	-1.47031	0.0001	0.0100035	yes	1.58023	0.346085	2.68995	0.304416	0.0542908	1.10013
XLOC_031224	-	3:73149020-73152506	0.393546	0.715936	0.863299	2.2302	0.0007	0.0365949	yes	0.393546	0.231164	0.561399	0.715936	0.454073	0.974192
XLOC_007225	U2	11:101466163-101466354	311.52	143.334	-1.11995	-25.2358	5e-05	0.00617735	yes	311.52	31.0402	65.998	143.334	13.5612	30.1361
XLOC_030791	Rpl22l1	3:28704357-28706954	95.7898	63.2243	-0.599392	-2.08954	0.0004	0.026045	yes	95.7898	69.756	121.853	63.2243	45.5765	80.8819
XLOC_049029	-	8:33809464-33824778	1.80665	2.91808	0.691703	2.54223	5e-05	0.00617735	yes	1.80665	1.32868	2.28526	2.91808	2.1725	3.6628
XLOC_049028	-	8:33796313-33809166	0.99114	1.79399	0.856014	2.96198	5e-05	0.00617735	yes	0.99114	0.702075	1.28023	1.79399	1.32617	2.26169
XLOC_049027	-	8:33792695-33796163	1.98072	3.33523	0.751758	2.48481	5e-05	0.00617735	yes	1.98072	1.36099	2.5975	3.33523	2.39003	4.28214
XLOC_049026	-	8:33789573-33792636	0.899213	1.92179	1.09571	3.34401	5e-05	0.00617735	yes	0.899213	0.56376	1.23088	1.92179	1.29665	2.54632
XLOC_049025	-	8:33743455-33788806	2.03022	3.16212	0.639252	2.48903	5e-05	0.00617735	yes	2.03022	1.52686	2.53271	3.16212	2.39563	3.9282
XLOC_049024	-	8:33718563-33741312	1.30189	2.17325	0.739242	2.63873	5e-05	0.00617735	yes	1.30189	0.942506	1.66235	2.17325	1.56241	2.79083
XLOC_049023	-	8:33692063-33718513	1.8718	2.88189	0.622588	2.32356	5e-05	0.00617735	yes	1.8718	1.38623	2.35898	2.88189	2.12504	3.64292
XLOC_040739	Y_RNA	6:47731622-47731724	172651	117885	-0.550485	-112.032	0.00015	0.0138105	yes	172651	2634.49	4935.2	117885	1831.2	3334.24
XLOC_023740	Rps14	18:60934163-60938366	620.04	404.317	-0.616876	-2.30989	5e-05	0.00617735	yes	620.04	460.318	779.846	404.317	302.377	506.213
XLOC_031223	-	3:73145928-73148890	0.365803	0.72872	0.994298	2.40524	0.00015	0.0138105	yes	0.365803	0.204044	0.524685	0.72872	0.466387	0.991072
XLOC_041995	Pdia4	6:47746140-47763511	63.1128	21.6931	-1.54069	-7.05175	5e-05	0.00617735	yes	63.1128	24.4314	89.5111	21.6931	15.2253	28.1759
XLOC_041994	Y_RNA	6:47738067-47738179	52619.5	29357.9	-0.841847	-126.545	5e-05	0.00617735	yes	52619.5	1068.71	2021.02	29357.9	605.921	1108.8
XLOC_029043	Atp5g3	2:73744629-73749451	330.439	237.789	-0.474703	-2.07194	0.0009	0.0411693	yes	330.439	243.071	417.699	237.789	175.513	299.889
XLOC_019277	-	16:41233989-41238900	0.794735	1.34566	0.759768	2.29594	0.0002	0.0168081	yes	0.794735	0.527427	1.06072	1.34566	0.943509	1.74637
XLOC_043449	Snrpd2	7:19735070-19738084	150.095	106.898	-0.489633	-2.91063	0.001	0.0436048	yes	150.095	76.7153	143.242	106.898	54.743	102.866
XLOC_028743	Cdk9	2:32561231-32571255	94.3937	37.3627	-1.33709	-7.1192	5e-05	0.00617735	yes	94.3937	21.85	67.244	37.3627	22.0118	52.3048
XLOC_019279	-	16:41239541-41246717	0.440513	0.72663	0.722038	2.062	0.00055	0.0317375	yes	0.440513	0.284752	0.597577	0.72663	0.497313	0.954519
XLOC_049469	-	8:51839564-51839882	0	0.886009	inf	NA	5e-05	0.00617735	yes	0	0	0	0.886009	0.090503	1.08604
XLOC_050600	-	9:31901988-31906328	0.373006	0.887305	1.25023	3.43577	5e-05	0.00617735	yes	0.373006	0.225465	0.517243	0.887305	0.576925	1.20027
XLOC_011767	Psma2	13:14705479-14721025	57.0778	39.919	-0.515853	-2.19797	0.00055	0.0317375	yes	57.0778	42.2478	71.8909	39.919	29.5707	50.262
XLOC_050389	-	9:13302579-13306111	0.174788	0.360453	1.04421	2.14846	0.0008	0.0390017	yes	0.174788	0.0896318	0.260747	0.360453	0.211857	0.505197
XLOC_049022	-	8:33672524-33686045	1.22805	2.04204	0.733637	2.62508	5e-05	0.00617735	yes	1.22805	0.891857	1.56448	2.04204	1.51126	2.56914
XLOC_020109	-	16:28602672-28615921	0.964263	1.45248	0.591016	1.99746	0.0004	0.026045	yes	0.964263	0.686427	1.24252	1.45248	1.04267	1.86378
XLOC_020513	-	16:74977982-74994200	4.96817	7.64785	0.622339	2.40271	5e-05	0.00617735	yes	4.96817	3.6973	6.23804	7.64785	5.70708	9.58942
XLOC_020459	-	16:74484820-74488745	0.719797	1.26517	0.813672	2.34715	0.00015	0.0138105	yes	0.719797	0.465842	0.974574	1.26517	0.858554	1.6707
XLOC_021981	Psmb1	17:15605577-15635288	156.905	111.927	-0.487337	-1.86591	0.00065	0.0349284	yes	156.905	117.391	196.46	111.927	84.0819	139.775
XLOC_049021	-	8:33668027-33672234	1.35336	2.33367	0.786056	2.53999	5e-05	0.00617735	yes	1.35336	0.937213	1.76497	2.33367	1.6692	2.99634
XLOC_020514	-	16:74994309-75003763	5.05695	7.89725	0.643084	2.47099	5e-05	0.00617735	yes	5.05695	3.78395	6.335	7.89725	5.96665	9.82671
XLOC_002383	-	1:126366763-126373164	1.2193	2.09864	0.783402	2.49744	5e-05	0.00617735	yes	1.2193	0.849775	1.58715	2.09864	1.48823	2.71119
XLOC_020451	-	16:74449519-74455245	0.36457	0.633569	0.797306	2.14091	0.00035	0.0240344	yes	0.36457	0.231205	0.497593	0.633569	0.417174	0.849426
XLOC_020450	-	16:74445692-74449179	0.434293	0.897171	1.04672	2.73072	5e-05	0.00617735	yes	0.434293	0.264112	0.602506	0.897171	0.594252	1.19676
XLOC_020105	-	16:28565075-28585654	0.596313	0.963028	0.691508	2.25756	5e-05	0.00617735	yes	0.596313	0.415358	0.777572	0.963028	0.679676	1.24747
XLOC_002385	-	1:126390593-126401816	1.85416	2.96709	0.678277	2.34549	5e-05	0.00617735	yes	1.85416	1.31377	2.39509	2.96709	2.07546	3.86558
XLOC_002384	U6	1:126374258-126390448	1.44661	2.39986	0.730278	2.61671	5e-05	0.00617735	yes	1.44661	1.05058	1.84341	2.39986	1.78653	3.01487
XLOC_010915	-	12:52234260-52234455	121.975	60.9278	-1.00141	-19.4631	5e-05	0.00617735	yes	121.975	10.9216	25.8282	60.9278	5.46081	14.1686
XLOC_004753	-	10:31789127-31790682	0.380997	0.865573	1.18388	2.6672	0.0003	0.0222385	yes	0.380997	0.18508	0.592256	0.865573	0.481208	1.24004
XLOC_004757	-	10:31810171-31822573	0.916797	1.35265	0.561118	1.83	0.00095	0.0423182	yes	0.916797	0.642803	1.19046	1.35265	0.932877	1.77293
XLOC_004754	-	10:31791412-31799007	0.449221	0.723984	0.688532	2.01909	0.00065	0.0349284	yes	0.449221	0.299357	0.598714	0.723984	0.500192	0.947332
XLOC_006038	Gm12018	11:17995988-18003387	1.21513	1.99985	0.718785	2.34212	0.0003	0.0222385	yes	1.21513	0.793048	1.63726	1.99985	1.3388	2.66055
XLOC_029342	-	2:90235174-90235350	254.447	93.2162	-1.44871	-3.02452	5e-05	0.00617735	yes	254.447	161.871	346.37	93.2162	43.5138	142.725
XLOC_004781	-	10:31920863-31931267	0.708478	1.0675	0.591443	1.88525	0.00075	0.0379729	yes	0.708478	0.497923	0.921158	1.0675	0.75795	1.37759
XLOC_019302	-	16:41390392-41392691	0.399991	0.902036	1.17322	2.77727	5e-05	0.00617735	yes	0.399991	0.212814	0.588368	0.902036	0.550813	1.25185
XLOC_044001	-	7:56237363-56239781	0.206238	0.596595	1.53244	3.07993	5e-05	0.00617735	yes	0.206238	0.0952191	0.321364	0.596595	0.357071	0.833167
XLOC_049805	Mast1	8:87432458-87461464	8.19542	17.9916	1.13444	3.00949	0.0002	0.0168081	yes	8.19542	4.90634	11.4859	17.9916	8.59829	27.315
XLOC_002393	-	1:126480810-126494109	2.14581	3.17466	0.56508	2.09225	0.00035	0.0240344	yes	2.14581	1.58843	2.70725	3.17466	2.36749	3.97756
XLOC_019305	-	16:41400582-41406647	0.732131	1.15069	0.652325	1.96401	0.00085	0.0396987	yes	0.732131	0.493506	0.968032	1.15069	0.801948	1.4995
XLOC_019304	-	16:41397592-41400467	0.534891	0.922158	0.78577	2.15277	0.00115	0.0479747	yes	0.534891	0.320333	0.740771	0.922158	0.580604	1.26131
XLOC_003692	Gm16517	10:79132154-79138972	32.7689	22.5141	-0.541496	-2.42243	0.0011	0.0464927	yes	32.7689	20.8965	41.9972	22.5141	13.5148	27.9381
XLOC_041516	Gm8837	6:131080813-131082698	0.635211	1.13741	0.840445	2.11896	0.00085	0.0396987	yes	0.635211	0.366429	0.900805	1.13741	0.732858	1.54206
XLOC_002749	Mgst3	1:169302096-169323972	122.532	79.9206	-0.616517	-3.22771	5e-05	0.00617735	yes	122.532	73.301	135.688	79.9206	47.4069	87.7303
XLOC_036782	Rcc1	4:131887816-131909605	4362.6	2690.33	-0.697405	-1.97973	0.0007	0.0365949	yes	4362.6	2866.69	5858.14	2690.33	1779.78	3600.93
XLOC_004408	-	10:8886441-8898028	0.964603	1.54047	0.675368	2.29336	0.0001	0.0100035	yes	0.964603	0.692984	1.23446	1.54047	1.1202	1.96221
XLOC_004887	-	10:32566628-32571754	0.891446	1.48255	0.733857	2.43308	0.0001	0.0100035	yes	0.891446	0.583909	1.19589	1.48255	0.999382	1.95946
XLOC_004884	-	10:32543411-32558342	1.41082	2.38338	0.756476	2.70476	5e-05	0.00617735	yes	1.41082	1.02352	1.79839	2.38338	1.76947	2.99538
XLOC_004885	-	10:32560350-32562747	1.28314	2.17409	0.760731	2.24851	0.00035	0.0240344	yes	1.28314	0.816453	1.74097	2.17409	1.48883	2.85758
XLOC_004883	-	10:32513737-32536458	1.69428	2.60825	0.622407	2.31756	5e-05	0.00617735	yes	1.69428	1.25147	2.13687	2.60825	1.95194	3.26547
XLOC_004881	-	10:32507686-32513266	1.91315	3.00512	0.651472	2.30171	0.00015	0.0138105	yes	1.91315	1.36679	2.45506	3.00512	2.19718	3.81154
XLOC_008032	Uqcrq	11:53241276-53244333	280.256	186.099	-0.590675	-2.46743	0.00025	0.0196935	yes	280.256	198.821	361.077	186.099	129.465	241.571
XLOC_006662	Psmb6	11:70338868-70341512	239.414	167.819	-0.512604	-2.60401	0.00065	0.0349284	yes	239.414	147.953	302.303	167.819	101.614	205.537
XLOC_026881	Nostrin	2:68973764-69027488	3.0735	1.83882	-0.741103	-1.70824	0.00105	0.0451048	yes	3.0735	1.81961	4.33065	1.83882	0.95103	2.7378
XLOC_003830	-	10:82886921-82894258	0.480608	0.764378	0.669427	1.92233	0.0008	0.0390017	yes	0.480608	0.313806	0.647225	0.764378	0.51778	1.01203
XLOC_052312	Rplp1	9:61759158-61762402	1257.59	863.519	-0.542362	-2.35075	0.0003	0.0222385	yes	1257.59	929.487	1583.9	863.519	628.391	1097.45
XLOC_024289	-	18:38335145-38337511	0.232801	0.574884	1.30417	2.67154	0.0002	0.0168081	yes	0.232801	0.109476	0.352755	0.574884	0.340591	0.802822
XLOC_036535	Rps8	4:116824752-116828848	388.705	269.117	-0.530443	-3.20597	0.00085	0.0396987	yes	388.705	177.023	374.117	269.117	130.822	269.649
XLOC_040160	-	5:143200501-143206871	1.14617	1.92788	0.750195	2.44837	5e-05	0.00617735	yes	1.14617	0.768747	1.51948	1.92788	1.34531	2.51044
XLOC_051542	Ctdspl	9:118835570-118953327	18.1394	3.41721	-2.40824	-7.65035	5e-05	0.00617735	yes	18.1394	1.98823	16.1834	3.41721	2.07774	4.75943
XLOC_016469	Rpl37	15:5066607-5071135	338.484	238.027	-0.507964	-3.26704	0.0009	0.0411693	yes	338.484	161.154	310.38	238.027	109.267	229.826
XLOC_002396	-	1:126519637-126528990	2.32399	3.56766	0.618373	2.32352	5e-05	0.00617735	yes	2.32399	1.7047	2.94169	3.56766	2.65552	4.471
XLOC_054752	Bex4	X:132673534-132674982	66.0055	45.3255	-0.542263	-2.49277	0.0004	0.026045	yes	66.0055	42.6714	80.632	45.3255	29.1238	59.623
XLOC_004497	-	10:9192547-9213428	0.716385	1.13705	0.666486	2.30673	5e-05	0.00617735	yes	0.716385	0.5141	0.917937	1.13705	0.824214	1.44996
XLOC_036818	Arid1a	4:133234660-133313839	5.65431	9.16289	0.696451	2.19091	0.00055	0.0317375	yes	5.65431	3.8618	7.44634	9.16289	6.27371	12.0506
XLOC_019539	-	16:72466418-72469211	0.611725	1.03842	0.763438	2.03813	0.0012	0.0492784	yes	0.611725	0.370955	0.844954	1.03842	0.669781	1.40139
XLOC_005242	Uqcr11	10:79865111-79869584	318.896	222.787	-0.517419	-2.16848	0.00065	0.0349284	yes	318.896	233.423	404.296	222.787	161.267	284.078
XLOC_021734	Wdr43	17:71965503-72008879	24.8838	57.1777	1.20025	6.44701	0.0001	0.0100035	yes	24.8838	17.5703	32.1497	57.1777	15.22	90.6847
XLOC_048952	-	8:33213467-33225957	0.511022	0.775897	0.602479	1.90151	0.00085	0.0396987	yes	0.511022	0.354853	0.665925	0.775897	0.548409	1.00234
XLOC_042762	Ntf3	6:126051345-126117402	7.93856	5.24626	-0.597589	-1.83565	0.00095	0.0423182	yes	7.93856	5.42096	10.4578	5.24626	3.52685	6.97025
XLOC_048956	-	8:33234654-33237328	0.297021	0.591507	0.993831	2.24441	0.0007	0.0365949	yes	0.297021	0.161443	0.441278	0.591507	0.365938	0.817979
XLOC_039811	Sez6l	5:112847992-113012406	15.3355	22.2815	0.538972	2.20009	0.0005	0.0299896	yes	15.3355	11.3225	19.3491	22.2815	16.605	27.9143
XLOC_002333	-	1:126008702-126020177	0.510434	0.840048	0.718749	2.25904	5e-05	0.00617735	yes	0.510434	0.353636	0.669651	0.840048	0.59441	1.08599
XLOC_005498	-	10:109455731-109460866	1.04745	1.72163	0.716892	2.23232	0.0001	0.0100035	yes	1.04745	0.723002	1.37314	1.72163	1.21621	2.23066
XLOC_002331	-	1:125996467-126004816	0.585065	0.997433	0.769624	2.3813	5e-05	0.00617735	yes	0.585065	0.399865	0.772154	0.997433	0.710106	1.28577
XLOC_048895	Snord13	8:32260335-32260439	594.563	294.606	-1.01304	-100.952	0.00115	0.0479747	yes	594.563	8.02518	24.9057	294.606	3.32076	12.1761
XLOC_039816	2900026A02Rik	5:113515283-113623030	2.76064	4.02044	0.542349	2.03269	0.0005	0.0299896	yes	2.76064	2.00996	3.51122	4.02044	2.99315	5.0464
XLOC_052135	Atp5l	9:44718369-44728831	112.288	77.7241	-0.530775	-1.89108	0.00095	0.0423182	yes	112.288	81.9004	142.765	77.7241	56.9606	98.4917
XLOC_045038	Brsk2	7:149131162-149191165	38.946	137.05	1.81515	5.80735	5e-05	0.00617735	yes	38.946	23.8656	54.0194	137.05	31.9758	203.891
XLOC_015354	-	14:19392153-19396618	0.662603	1.08013	0.704989	2.16384	0.00065	0.0349284	yes	0.662603	0.418969	0.902395	1.08013	0.71547	1.44383
XLOC_019489	-	16:72263818-72277486	0.762462	1.15902	0.604174	1.98984	0.0001	0.0100035	yes	0.762462	0.539045	0.987548	1.15902	0.835941	1.48237
XLOC_038746	Pomp	5:148672140-148706391	162.505	112.902	-0.525414	-2.67884	0.0004	0.026045	yes	162.505	95.0142	189.028	112.902	65.8134	128.122
XLOC_001905	Sumo1	1:59696277-59727678	103.966	72.7838	-0.514423	-1.94297	0.0004	0.026045	yes	103.966	76.5279	131.408	72.7838	53.0685	92.5173
XLOC_028568	Hnmt	2:23858429-23904914	21.2793	14.3145	-0.571971	-1.85509	0.00085	0.0396987	yes	21.2793	14.6489	27.9228	14.3145	9.95451	18.6834
XLOC_015861	Nedd8	14:56281101-56290743	232.367	163.87	-0.503852	-1.91852	0.0006	0.0332299	yes	232.367	173.258	291.498	163.87	122.211	205.594
XLOC_028563	-	2:23348346-23351619	0.556251	1.02718	0.88488	2.43156	0.00035	0.0240344	yes	0.556251	0.342933	0.765003	1.02718	0.677072	1.37173
XLOC_018284	Rarg	15:102065278-102087948	1.25263	4.40734	1.81494	3.7151	5e-05	0.00617735	yes	1.25263	0.524472	1.9807	4.40734	0.660707	6.0002
XLOC_029169	Gm13722	2:85930492-85933558	11.7582	16.877	0.521393	1.9667	0.0005	0.0299896	yes	11.7582	8.73912	14.7936	16.877	12.6628	21.0828
XLOC_030639	-	3:13534308-13543920	0.914708	1.40934	0.62364	2.08365	0.0004	0.026045	yes	0.914708	0.646741	1.1797	1.40934	1.027	1.79351
XLOC_008929	Meox1	11:101738823-101755688	0.733324	0.384663	-0.930858	-2.05859	0.0009	0.0411693	yes	0.733324	0.452109	1.00756	0.384663	0.199083	0.568808
XLOC_018994	Parp9	16:35926596-36039590	5987.64	2427.35	-1.30261	-3.38458	5e-05	0.00617735	yes	5987.64	3642.21	8332.01	2427.35	1458.49	3395.77
XLOC_030634	-	3:13502244-13506262	1.35157	2.09694	0.633652	2.0319	0.0004	0.026045	yes	1.35157	0.938321	1.7692	2.09694	1.49702	2.70036
XLOC_030635	-	3:13506371-13516228	1.68859	2.57194	0.607033	2.1932	0.00015	0.0138105	yes	1.68859	1.22629	2.14893	2.57194	1.9066	3.23216
XLOC_050342	1700128F08Rik	9:8221888-8241987	0.837403	1.71233	1.03197	2.81098	0.00035	0.0240344	yes	0.837403	0.388918	1.27047	1.71233	0.907476	2.30758
XLOC_045928	-	7:66635953-66638254	4.27575	6.33823	0.567902	2.07127	0.00115	0.0479747	yes	4.27575	2.91427	5.6034	6.33823	4.4527	8.21748
XLOC_019133	-	16:40476860-40486178	1.2565	1.83877	0.549327	1.85889	0.00095	0.0423182	yes	1.2565	0.901883	1.60918	1.83877	1.33738	2.34119
XLOC_033305	-	3:127178599-127182557	0.47708	0.843497	0.822154	2.34033	0.0004	0.026045	yes	0.47708	0.298125	0.65442	0.843497	0.552622	1.1416
XLOC_019138	-	16:40541724-40546195	0.548709	0.971269	0.823831	2.30685	0.0003	0.0222385	yes	0.548709	0.3476	0.753132	0.971269	0.663014	1.28097
XLOC_043561	Rps19	7:25669389-25677120	553.552	377.797	-0.551106	-2.09073	0.0012	0.0492784	yes	553.552	377.945	728.026	377.797	257.839	497.682
XLOC_033300	-	3:127171023-127173914	0.425788	0.773066	0.860457	2.12733	0.00095	0.0423182	yes	0.425788	0.248875	0.607256	0.773066	0.487796	1.05523
XLOC_050533	Pigyl	9:21961277-21963459	25.2164	16.0444	-0.652298	-2.27976	0.00045	0.0282202	yes	25.2164	17.7677	32.6498	16.0444	11.0864	20.9929
XLOC_010007	U1	12:55797768-55797932	1046.2	544.966	-0.940918	-36.4935	5e-05	0.00617735	yes	1046.2	67.3872	149.515	544.966	34.3956	76.3371
XLOC_038945	-	5:7318680-7321179	0.292805	0.643929	1.13696	2.52884	5e-05	0.00617735	yes	0.292805	0.149716	0.426114	0.643929	0.403081	0.875261
XLOC_038489	Gm17131,Gm17132	5:128261338-128938937	174.119	261.062	0.584324	1.78996	0.00095	0.0423182	yes	174.119	119.742	228.509	261.062	166.609	357.664
XLOC_035890	RNase_MRP	4:43505575-43512567	22296.1	14094	-0.661707	-7.15701	0.00055	0.0317375	yes	22296.1	4647.7	10665.8	14094	2839.02	6601.44
XLOC_020550	-	16:75400043-75404856	1.33146	2.52086	0.920904	3.07735	5e-05	0.00617735	yes	1.33146	0.914883	1.74605	2.52086	1.79389	3.24096
XLOC_020526	-	16:75169160-75170499	1.70908	2.84662	0.736028	2.31383	0.0008	0.0390017	yes	1.70908	1.0102	2.40729	2.84662	1.78397	3.89035
XLOC_055751	Tktl1	X:71422597-71454232	0.280099	0.63731	1.18606	2.06182	0.00105	0.0451048	yes	0.280099	0.113695	0.4472	0.63731	0.325925	0.947457
XLOC_029768	4933427J07Rik	2:128781406-128783597	7.41601	12.2227	0.720846	2.83487	5e-05	0.00617735	yes	7.41601	4.80605	10.0063	12.2227	7.84737	15.6384
XLOC_019825	-	16:4590307-4590736	8.88453	4.14468	-1.10003	-4.809	5e-05	0.00617735	yes	8.88453	3.22014	8.31868	4.14468	1.34172	4.22643
XLOC_039330	-	5:52284511-52290340	0.526742	0.851632	0.693134	1.97009	0.0008	0.0390017	yes	0.526742	0.340679	0.710982	0.851632	0.577673	1.12078
XLOC_053431	-	X:3846728-3846810	23197.9	10200.4	-1.18537	-388.298	5e-05	0.00617735	yes	23197.9	125.649	309.209	10200.4	48.4346	150.217
XLOC_018534	-	16:5944509-5945346	1.6581	3.22095	0.957958	2.8347	0.0003	0.0222385	yes	1.6581	0.825232	2.4757	3.22095	1.788	4.60754
XLOC_045636	Cox6b1	7:31401992-31411170	555.025	401.87	-0.465824	-3.0297	0.0011	0.0464927	yes	555.025	273.267	502.709	401.87	196.502	358.41
XLOC_019121	-	16:40336668-40380611	1.58745	2.2403	0.496986	1.87231	0.0012	0.0492784	yes	1.58745	1.17823	1.99625	2.2403	1.66223	2.82016
XLOC_055171	-	X:5663432-5666983	0.503661	0.854898	0.763301	2.04345	0.00085	0.0396987	yes	0.503661	0.316085	0.688904	0.854898	0.559228	1.14277
XLOC_050354	-	9:13221920-13223406	0.369804	0.995746	1.42902	3.08356	0.0001	0.0100035	yes	0.369804	0.154939	0.581022	0.995746	0.52292	1.41382
XLOC_018199	Mll2	15:98662067-98701798	1.27436	2.04085	0.679397	2.51517	0.00015	0.0138105	yes	1.27436	0.910327	1.63829	2.04085	1.4944	2.58323
XLOC_003491	Fabp7,Smpdl3a	10:57504493-57536762	828.496	553.84	-0.581025	-2.72775	0.00035	0.0240344	yes	828.496	545.671	1088.73	553.84	364.641	678.846
XLOC_049107	Zfp353	8:43164626-43169733	5.11362	8.11348	0.665974	2.33472	5e-05	0.00617735	yes	5.11362	3.67991	6.54833	8.11348	5.66357	10.6002
XLOC_025787	Usmg5	19:47142064-47165115	611.572	416.639	-0.553723	-1.92929	0.00055	0.0317375	yes	611.572	426.79	796.842	416.639	295.582	537.764
XLOC_030642	-	3:13569999-13578216	1.68312	2.57424	0.61301	2.14298	0.0004	0.026045	yes	1.68312	1.22237	2.14703	2.57424	1.88784	3.26082
XLOC_044325	Gm20413	7:92322973-92337622	0.542345	1.07552	0.98775	2.41227	0.0004	0.026045	yes	0.542345	0.305998	0.789154	1.07552	0.676418	1.46557
XLOC_030640	-	3:13544370-13552682	1.26425	2.01585	0.673103	2.29534	5e-05	0.00617735	yes	1.26425	0.903702	1.62389	2.01585	1.47501	2.55529
XLOC_030647	-	3:13595434-13616922	1.03596	1.49102	0.52534	1.79268	0.0008	0.0390017	yes	1.03596	0.725928	1.34739	1.49102	1.00853	1.97688
XLOC_020512	-	16:74959942-74971836	6.80397	9.52113	0.484755	1.85396	0.00095	0.0423182	yes	6.80397	5.01136	8.59935	9.52113	7.10846	11.937
XLOC_037569	-	5:25245041-25245287	52.5326	30.7851	-0.770981	-8.93908	0.0006	0.0332299	yes	52.5326	8.30641	20.3566	30.7851	4.79666	12.6351
XLOC_048447	Ces2b	8:107355471-107363993	2.52223	3.7884	0.58689	1.84715	0.00055	0.0317375	yes	2.52223	1.69909	3.34548	3.7884	2.56146	5.02793
XLOC_015772	AC027184.1	14:51427123-51427442	39767.1	24638.4	-0.690667	-6.91572	0.0002	0.0168081	yes	39767.1	10363.7	21578.4	24638.4	6363.89	12400
XLOC_002389	-	1:126417332-126433021	2.12243	3.36273	0.663917	2.44128	5e-05	0.00617735	yes	2.12243	1.54628	2.70013	3.36273	2.49494	4.23066
XLOC_001981	Fn1	1:71632085-71709417	3.79877	5.46841	0.525591	1.95278	0.0011	0.0464927	yes	3.79877	2.78313	4.81329	5.46841	4.09881	6.83342
XLOC_037813	-	5:54302589-54309602	0.564365	0.955583	0.759754	2.25478	0.0002	0.0168081	yes	0.564365	0.373446	0.755099	0.955583	0.673023	1.23935
XLOC_019116	-	16:40264961-40276928	1.24378	2.00571	0.689388	2.39401	5e-05	0.00617735	yes	1.24378	0.894639	1.59448	2.00571	1.47183	2.53481
XLOC_020529	-	16:75186839-75205764	2.32204	3.77548	0.701264	2.65474	5e-05	0.00617735	yes	2.32204	1.71995	2.92438	3.77548	2.84834	4.70364
XLOC_020528	-	16:75178798-75186744	3.25278	5.62364	0.789828	2.96885	5e-05	0.00617735	yes	3.25278	2.37962	4.12177	5.62364	4.23405	7.0157
XLOC_004383	-	10:8784937-8792917	0.623144	0.990025	0.667899	2.02048	0.00035	0.0240344	yes	0.623144	0.421962	0.825891	0.990025	0.681631	1.30195
XLOC_018587	-	16:6305864-6317078	0.923343	1.37699	0.576574	1.9155	0.0011	0.0464927	yes	0.923343	0.659573	1.18569	1.37699	0.995775	1.76314
XLOC_020522	-	16:75047518-75111374	4.09334	6.03789	0.560765	2.17129	0.0002	0.0168081	yes	4.09334	3.08471	5.10266	6.03789	4.50089	7.58334
XLOC_020521	-	16:75039048-75047465	2.54404	3.87054	0.605412	2.24823	0.00025	0.0196935	yes	2.54404	1.87034	3.21411	3.87054	2.87902	4.8622
XLOC_020520	-	16:75006603-75038995	5.01583	7.62692	0.604613	2.32698	5e-05	0.00617735	yes	5.01583	3.74676	6.28518	7.62692	5.62858	9.63301
XLOC_020527	-	16:75170762-75178334	2.7494	4.33286	0.656202	2.40205	5e-05	0.00617735	yes	2.7494	2.01445	3.48157	4.33286	3.23071	5.4352
XLOC_002904	C130074G19Rik	1:186681958-186707097	3.34418	2.17591	-0.62003	-1.86027	0.0008	0.0390017	yes	3.34418	2.21649	4.47201	2.17591	1.41447	2.93776
XLOC_020525	-	16:75116160-75168949	3.67474	5.26793	0.519596	2.02089	0.0003	0.0222385	yes	3.67474	2.76901	4.58067	5.26793	3.91772	6.61641
XLOC_020524	-	16:75112103-75116036	2.93721	4.36938	0.572982	2.04288	0.001	0.0436048	yes	2.93721	2.11477	3.75391	4.36938	3.21241	5.52476
XLOC_000844	Gm17386	1:96048773-96049705	206.193	310.162	0.589028	2.7397	0.0001	0.0100035	yes	206.193	132.636	249.62	310.162	216.063	394.142
XLOC_004401	-	10:8860848-8863495	0.309807	0.695119	1.16589	2.65552	0.0001	0.0100035	yes	0.309807	0.16309	0.445779	0.695119	0.424034	0.956795
XLOC_017688	-	15:44919232-44923040	0.560334	0.930504	0.731726	1.94399	0.0012	0.0492784	yes	0.560334	0.347657	0.770892	0.930504	0.612179	1.25459
XLOC_007394	Rpl38	11:114529797-114534988	757.615	528.409	-0.519808	-2.00262	0.00065	0.0349284	yes	757.615	560.53	955.773	528.409	400.265	656.617
XLOC_004406	-	10:8870731-8883825	0.760626	1.21544	0.676215	2.22431	0.00035	0.0240344	yes	0.760626	0.538498	0.984682	1.21544	0.865992	1.56494
XLOC_004405	-	10:8868060-8870479	0.692097	1.31658	0.927749	2.51972	5e-05	0.00617735	yes	0.692097	0.428309	0.951797	1.31658	0.856617	1.77272
XLOC_005517	-	10:109636213-109644769	1.23162	1.85152	0.588154	2.03698	0.00085	0.0396987	yes	1.23162	0.881294	1.58431	1.85152	1.35221	2.34787
XLOC_011253	-	12:100780945-100784871	0.254838	0.619714	1.28202	2.98481	5e-05	0.00617735	yes	0.254838	0.139282	0.36653	0.619714	0.403183	0.84302
XLOC_004765	-	10:31855047-31872443	0.94484	1.51012	0.676521	2.39552	5e-05	0.00617735	yes	0.94484	0.688231	1.20275	1.51012	1.11341	1.90752
XLOC_004764	-	10:31837212-31854960	0.984019	1.46155	0.570739	1.95201	0.00035	0.0240344	yes	0.984019	0.702148	1.26646	1.46155	1.02809	1.89726
XLOC_004769	-	10:31876882-31883228	0.779505	1.28054	0.716126	2.21661	0.0001	0.0100035	yes	0.779505	0.530611	1.02494	1.28054	0.902492	1.65986
XLOC_031904	-	3:118185227-118201039	4.72595	6.79491	0.523852	1.94595	0.0007	0.0365949	yes	4.72595	3.45279	5.99734	6.79491	4.86158	8.73664
XLOC_019280	-	16:41247206-41250948	0.533666	1.04415	0.968313	2.66603	0.0001	0.0100035	yes	0.533666	0.330716	0.730651	1.04415	0.707578	1.3767
XLOC_035422	Gm17492	4:9848136-9854979	0.958714	1.46781	0.614493	1.79589	0.00055	0.0317375	yes	0.958714	0.61404	1.32061	1.46781	0.925265	2.06923
XLOC_042423	-	6:90897492-90912008	0.320508	0.611529	0.932061	2.84743	5e-05	0.00617735	yes	0.320508	0.216107	0.424284	0.611529	0.432215	0.78909
XLOC_038919	-	5:7236777-7244543	0.310116	0.535765	0.788794	2.17378	0.00025	0.0196935	yes	0.310116	0.200118	0.422472	0.535765	0.363177	0.707825
XLOC_002380	-	1:126360572-126362526	0.787456	1.52315	0.951788	2.69724	0.0001	0.0100035	yes	0.787456	0.456591	1.10466	1.52315	0.942639	2.07675
XLOC_044641	RP23-466I14.1.1	7:113043652-113236851	11.4863	18.5038	0.687909	2.02557	0.0008	0.0390017	yes	11.4863	7.57142	15.4628	18.5038	12.9034	24.2072
XLOC_007588	Uqcr10	11:4601975-4604345	278.061	197.103	-0.496454	-1.89971	0.0008	0.0390017	yes	278.061	208.307	347.834	197.103	147.674	246.556
XLOC_054710	-	X:131312531-131317848	0.313561	0.573887	0.872021	2.32995	0.00015	0.0138105	yes	0.313561	0.189449	0.433026	0.573887	0.373485	0.779446
XLOC_020543	-	16:75300712-75302558	1.99452	3.51076	0.815745	2.74451	5e-05	0.00617735	yes	1.99452	1.23165	2.72833	3.51076	2.2918	4.7239
XLOC_047175	Atxn2l	7:133635223-133649313	5.06533	8.56772	0.758255	2.68533	5e-05	0.00617735	yes	5.06533	3.38222	6.73609	8.56772	6.12813	10.9946
XLOC_028245	Rps21	2:179992081-180008201	731.577	480.636	-0.606065	-4.91353	0.00045	0.0282202	yes	731.577	241.887	500.425	480.636	157.262	336.039
XLOC_002404	-	1:126612136-126618576	1.65395	2.60658	0.656247	2.31538	5e-05	0.00617735	yes	1.65395	1.1798	2.12721	2.60658	1.90377	3.30701
XLOC_002405	-	1:126618899-126639145	1.41236	2.1351	0.596198	2.1422	0.0001	0.0100035	yes	1.41236	1.02775	1.79821	2.1351	1.55229	2.71935
XLOC_002406	-	1:126639203-126743588	3.21337	4.99158	0.635408	1.99478	0.0002	0.0168081	yes	3.21337	2.20229	4.22375	4.99158	3.41479	6.5703
XLOC_002400	-	1:126547253-126577169	1.96066	3.27444	0.739912	2.80374	5e-05	0.00617735	yes	1.96066	1.45254	2.46845	3.27444	2.4617	4.08774
XLOC_002401	-	1:126578407-126598565	1.58293	2.49155	0.654445	2.37989	5e-05	0.00617735	yes	1.58293	1.15645	2.0088	2.49155	1.8232	3.15954
XLOC_016234	-	14:109169533-109175589	0.734355	1.2441	0.760558	2.40654	0.0001	0.0100035	yes	0.734355	0.49424	0.974222	1.2441	0.874424	1.61578
XLOC_002403	-	1:126601414-126612033	1.84992	3.03806	0.715685	2.51895	5e-05	0.00617735	yes	1.84992	1.33614	2.36603	3.03806	2.21968	3.85937
XLOC_004107	Llph	10:119664125-119669315	7.99722	4.96442	-0.687874	-1.84454	0.00085	0.0396987	yes	7.99722	5.00042	11.0003	4.96442	2.9912	6.96649
XLOC_002377	-	1:126317000-126319886	1.13294	2.03314	0.84364	2.63442	5e-05	0.00617735	yes	1.13294	0.718003	1.5457	2.03314	1.3662	2.69251
XLOC_002374	-	1:126279490-126303579	1.98685	2.9622	0.576186	2.13901	0.00015	0.0138105	yes	1.98685	1.46713	2.50775	2.9622	2.16844	3.75744
XLOC_026386	Col5a1	2:27738444-27895034	1.27583	2.12252	0.734339	2.30209	0.0002	0.0168081	yes	1.27583	0.886749	1.66487	2.12252	1.45509	2.79099
XLOC_002370	-	1:126275832-126277734	1.40384	2.36914	0.754989	2.366	0.00015	0.0138105	yes	1.40384	0.877622	1.92169	2.36914	1.5434	3.19273
XLOC_056837	Eif2s3y	Y:346985-366979	0.116165	23.8135	7.67946	4.02085	5e-05	0.00617735	yes	0.116165	0	0.351591	23.8135	6.94155	68.4129
XLOC_031905	-	3:118201134-118247881	3.94601	6.11504	0.631966	2.34296	5e-05	0.00617735	yes	3.94601	2.88597	5.00552	6.11504	4.47305	7.75724
XLOC_002378	-	1:126319938-126343357	2.14017	3.5552	0.732202	2.75885	5e-05	0.00617735	yes	2.14017	1.58776	2.69255	3.5552	2.65814	4.45113
XLOC_002379	-	1:126343708-126360464	1.4255	2.28632	0.681561	2.47667	5e-05	0.00617735	yes	1.4255	1.04258	1.80691	2.28632	1.69183	2.88212
XLOC_011326	Scarna13	12:106253199-106270563	816.183	474.131	-0.783608	-3.05317	5e-05	0.00617735	yes	816.183	571.004	1061.3	474.131	342.661	605.117
XLOC_039316	-	5:52067796-52072176	0.291631	0.568235	0.962345	2.3615	0.0002	0.0168081	yes	0.291631	0.17084	0.407388	0.568235	0.361392	0.76878
XLOC_045324	-	7:16595602-16595939	0	0.847511	inf	NA	5e-05	0.00617735	yes	0	0	0	0.847511	0.0854005	1.11021
XLOC_022552	Capn11	17:45767152-45796274	0.649187	0.304884	-1.09037	-1.87926	0.0003	0.0222385	yes	0.649187	0.365097	0.933939	0.304884	0.0746137	0.545704
XLOC_039329	-	5:52246866-52284397	0.660861	1.05742	0.678129	2.4352	5e-05	0.00617735	yes	0.660861	0.480803	0.841214	1.05742	0.785236	1.32969
XLOC_004459	-	10:9075215-9077003	0.437276	0.913999	1.06365	2.47382	0.00035	0.0240344	yes	0.437276	0.225346	0.643847	0.913999	0.563366	1.2555
XLOC_039328	-	5:52243794-52246743	0.680834	1.1469	0.752368	2.03824	0.0008	0.0390017	yes	0.680834	0.429406	0.936886	1.1469	0.770979	1.5322
XLOC_020110	-	16:28616105-28639339	0.848951	1.32346	0.640564	2.25213	5e-05	0.00617735	yes	0.848951	0.613157	1.0851	1.32346	0.966186	1.68463
XLOC_021436	-	17:37215183-37219405	0.514256	0.892729	0.795737	2.11181	0.00035	0.0240344	yes	0.514256	0.320383	0.708933	0.892729	0.59305	1.1861
XLOC_003725	Rps15	10:79755175-79757437	476.568	340.853	-0.483531	-2.03215	0.001	0.0436048	yes	476.568	355.999	597.094	340.853	256.247	425.325
XLOC_023723	-	18:59577873-59582554	0.383201	0.691727	0.852102	2.1329	0.0003	0.0222385	yes	0.383201	0.225	0.54	0.691727	0.45	0.932143
XLOC_056304	Tceal8	X:132703522-132706881	53.4746	36.7462	-0.541259	-1.90209	0.0004	0.026045	yes	53.4746	37.7036	69.2515	36.7462	26.1585	47.3686
XLOC_006470	Hist3h2ba	11:58762412-58763032	133.46	88.6358	-0.590448	-4.03014	0.00025	0.0196935	yes	133.46	57.5135	108.621	88.6358	38.6673	79.2841
XLOC_014035	1700110I01Rik	14:3133996-3354810	3.9335	6.50083	0.724812	2.40305	0.00035	0.0240344	yes	3.9335	2.48236	5.38544	6.50083	4.35747	8.63521
XLOC_005746	Rps26	10:128060177-128063794	487.879	345.428	-0.498137	-2.04146	0.0006	0.0332299	yes	487.879	367.352	608.255	345.428	262.258	428.595
XLOC_050579	-	9:31840550-31848241	0.641743	1.08255	0.754371	2.38652	5e-05	0.00617735	yes	0.641743	0.437818	0.841957	1.08255	0.763374	1.40326
XLOC_048982	-	8:33357977-33364928	0.841842	1.26312	0.585368	1.87102	0.0008	0.0390017	yes	0.841842	0.587938	1.09721	1.26312	0.902608	1.62718
XLOC_050907	Psma4	9:54798072-54806118	112.846	77.6612	-0.539091	-1.91907	0.0003	0.0222385	yes	112.846	77.7883	148.745	77.6612	53.2743	102.184
XLOC_033807	-	4:18057584-18060964	0.585986	1.07975	0.881764	2.30812	0.0001	0.0100035	yes	0.585986	0.357621	0.808904	1.07975	0.698212	1.46454
XLOC_000198	Cox5b	1:36748298-36751423	382.23	272.367	-0.48889	-1.93447	0.0008	0.0390017	yes	382.23	289.071	475.455	272.367	205.98	338.747
XLOC_046659	Rps17	7:88484634-88490197	479.877	323.496	-0.568917	-2.54576	5e-05	0.00617735	yes	479.877	333.007	622.315	323.496	221.517	417.682
XLOC_024228	Ndufa2	18:36894721-36904202	108.928	72.3885	-0.58954	-2.13876	0.00065	0.0349284	yes	108.928	79.0191	138.815	72.3885	51.1143	93.6358
XLOC_039326	-	5:52151665-52212345	0.590756	0.920477	0.639818	2.31597	5e-05	0.00617735	yes	0.590756	0.43014	0.751373	0.920477	0.670704	1.17023
XLOC_049038	-	8:33907179-33910232	0.849482	1.47609	0.797129	2.37293	0.0003	0.0222385	yes	0.849482	0.537326	1.15949	1.47609	0.980385	1.97962
XLOC_030781	-	3:28584297-28585695	0.245794	0.621038	1.33723	2.42049	0.00105	0.0451048	yes	0.245794	0.102933	0.391144	0.621038	0.329384	0.905807
XLOC_049036	-	8:33885669-33895617	0.684331	1.10341	0.689197	2.10566	0.0001	0.0100035	yes	0.684331	0.462886	0.908414	1.10341	0.726153	1.48124
XLOC_049037	-	8:33895669-33907083	0.637396	1.06649	0.742609	2.45353	5e-05	0.00617735	yes	0.637396	0.44882	0.824518	1.06649	0.771567	1.35907
XLOC_049030	-	8:33831182-33835808	1.477	2.41651	0.710254	2.2376	0.00015	0.0138105	yes	1.477	1.0203	1.93484	2.41651	1.71087	3.12312
XLOC_049031	-	8:33836146-33842800	1.34	2.0089	0.584173	1.9181	0.00085	0.0396987	yes	1.34	0.951547	1.73008	2.0089	1.43597	2.58215
XLOC_047070	Gm17646	7:120567104-120574544	1.62392	2.38801	0.556327	1.72631	0.001	0.0436048	yes	1.62392	1.07447	2.1768	2.38801	1.4963	3.33087
XLOC_049033	-	8:33857196-33883276	1.62256	2.57656	0.667176	2.45887	5e-05	0.00617735	yes	1.62256	1.19402	2.05145	2.57656	1.89144	3.26754
XLOC_037952	Gm17312	5:85680724-85681837	119.01	186.777	0.650239	2.71262	5e-05	0.00617735	yes	119.01	85.1504	152.329	186.777	142.038	231.533
XLOC_049882	-	8:96160067-96209459	2.45701	14.3057	2.54162	1.02854	0.00095	0.0423182	yes	2.45701	0.55055	11.258	14.3057	1.37048	8.83604
XLOC_049666	Rpl18a	8:73417581-73421366	68.613	45.3773	-0.59651	-2.76368	5e-05	0.00617735	yes	68.613	43.9573	87.3837	45.3773	29.2828	58.1943
XLOC_004805	-	10:31995860-32009435	0.775484	1.35641	0.806629	2.6548	5e-05	0.00617735	yes	0.775484	0.546978	1.00491	1.35641	0.975232	1.73846
XLOC_002399	-	1:126541160-126547183	1.07518	1.76406	0.714326	2.27167	0.0001	0.0100035	yes	1.07518	0.7502	1.40483	1.76406	1.25193	2.27927
XLOC_056695	Tmsb4x	X:163643823-163647432	2196.54	1533.1	-0.518781	-1.99877	0.0009	0.0411693	yes	2196.54	1644.77	2747.46	1533.1	1153.29	1913.05
XLOC_020116	-	16:28701433-28705888	0.718064	1.30397	0.860721	2.57023	0.0001	0.0100035	yes	0.718064	0.465131	0.969022	1.30397	0.904421	1.69902
XLOC_002391	-	1:126456090-126457853	0.977374	1.8296	0.904543	2.61274	5e-05	0.00617735	yes	0.977374	0.587679	1.37125	1.8296	1.14271	2.49764
XLOC_002392	-	1:126458893-126480742	1.86339	2.81602	0.59573	2.23295	5e-05	0.00617735	yes	1.86339	1.3844	2.34334	2.81602	2.1036	3.52883
XLOC_020115	-	16:28657746-28701346	1.15113	1.82155	0.662121	2.51644	5e-05	0.00617735	yes	1.15113	0.857458	1.44428	1.82155	1.37035	2.27335
XLOC_020113	-	16:28650627-28653312	0.799281	1.35208	0.758404	2.10946	0.0009	0.0411693	yes	0.799281	0.514502	1.09332	1.35208	0.911097	1.79004
XLOC_020446	-	16:74424202-74438395	0.510002	0.899157	0.818071	2.65312	5e-05	0.00617735	yes	0.510002	0.358913	0.661049	0.899157	0.646855	1.14974
XLOC_020111	-	16:28639400-28646432	0.522433	0.96345	0.882965	2.68923	5e-05	0.00617735	yes	0.522433	0.347881	0.695761	0.96345	0.671205	1.25237
XLOC_037979	Utp3	5:88983427-88986626	23.5557	16.2727	-0.533617	-1.80601	0.0008	0.0390017	yes	23.5557	15.6224	31.5004	16.2727	10.926	21.623
XLOC_055341	Ndufb11	X:20191648-20228248	85.2252	56.4586	-0.594087	-2.56653	0.0011	0.0464927	yes	85.2252	46.3513	103.094	56.4586	30.6402	69.9392
XLOC_033096	Scarna2	3:108356279-108357770	601.956	384.87	-0.645286	-2.79764	5e-05	0.00617735	yes	601.956	446.838	756.491	384.87	272.922	495.283
XLOC_033092	Celsr2	3:108193648-108218908	7.79759	12.9391	0.730639	2.09364	0.0012	0.0492784	yes	7.79759	5.32626	10.2686	12.9391	8.69509	17.1334
XLOC_054699	Rpl36a	X:131120192-131135664	344.192	241.842	-0.50915	-3.14323	0.00105	0.0451048	yes	344.192	160.28	353.318	241.842	113.805	232.588
XLOC_042624	Rpl32	6:115755248-115758765	714.246	491.983	-0.537812	-3.52623	0.0002	0.0168081	yes	714.246	339.984	663.108	491.983	242.47	464.933
XLOC_044075	-	7:56499430-56499725	0	1.08251	inf	NA	5e-05	0.00617735	yes	0	0	0	1.08251	0.0975592	1.17071
XLOC_049811	Asna1	8:87541832-87549177	70.2096	50.2813	-0.481646	-2.20709	0.001	0.0436048	yes	70.2096	47.4984	88.2509	50.2813	33.615	62.7173
XLOC_004870	-	10:32409783-32421028	1.18819	1.77511	0.579147	2.02954	0.0009	0.0411693	yes	1.18819	0.859944	1.5177	1.77511	1.30783	2.242
XLOC_004876	-	10:32450438-32487607	1.09238	1.86299	0.770141	2.90281	5e-05	0.00617735	yes	1.09238	0.806821	1.37825	1.86299	1.41232	2.31438
XLOC_050355	-	9:13223473-13225670	0.272146	0.637525	1.2281	2.55164	0.0005	0.0299896	yes	0.272146	0.117897	0.419189	0.637525	0.366791	0.903877
XLOC_004878	-	10:32488568-32503578	1.76457	2.6449	0.583894	2.09949	0.0005	0.0299896	yes	1.76457	1.28465	2.24526	2.6449	1.93848	3.35159
XLOC_021645	Ndufa11	17:56857184-56863671	11.9203	8.11549	-0.554673	-2.1804	0.00065	0.0349284	yes	11.9203	8.65021	15.1898	8.11549	5.88084	10.345
XLOC_054325	-	X:80160301-80170465	0.181218	0.308913	0.769479	1.99517	0.00105	0.0451048	yes	0.181218	0.110431	0.252009	0.308913	0.201041	0.416239
XLOC_004886	-	10:32562827-32566451	1.40881	2.33703	0.730195	2.30909	0.00025	0.0196935	yes	1.40881	0.952979	1.85831	2.33703	1.66771	3.00982
XLOC_043991	-	7:56214503-56223168	0.467099	0.890196	0.930394	2.62665	5e-05	0.00617735	yes	0.467099	0.298828	0.640345	0.890196	0.590541	1.1882
XLOC_017678	-	15:44897750-44898911	0.2727	0.805338	1.56228	3.11916	0.00075	0.0379729	yes	0.2727	0.0991558	0.446201	0.805338	0.371834	1.21466
XLOC_044456	Ndufc2	7:104548512-104556312	207.419	147.078	-0.495963	-3.05886	0.00115	0.0479747	yes	207.419	107.175	211.917	147.078	73.6558	143.271
XLOC_048963	-	8:33252285-33256475	0.326974	0.673609	1.04273	2.79084	5e-05	0.00617735	yes	0.326974	0.192324	0.460205	0.673609	0.425861	0.920409
XLOC_003840	-	10:82911667-82922911	0.535845	0.940541	0.811674	2.59333	0.0002	0.0168081	yes	0.535845	0.363461	0.706445	0.940541	0.67573	1.203
XLOC_011416	2010107E04Rik	12:113199586-113205188	462.247	308.455	-0.583606	-4.9978	0.00015	0.0138105	yes	462.247	165.189	308.537	308.455	110.31	206.033
XLOC_042678	Atp6v1e1	6:120723493-120772870	230.855	162.063	-0.510436	-2.28695	0.00075	0.0379729	yes	230.855	156.227	305.155	162.063	111.472	206.939
XLOC_017677	-	15:44894893-44897596	0.440755	0.822261	0.899621	2.2601	0.0004	0.026045	yes	0.440755	0.255538	0.61755	0.822261	0.521723	1.11798
XLOC_045929	-	7:66638321-66639095	4.24712	7.12907	0.747228	2.79842	0.00075	0.0379729	yes	4.24712	2.19382	5.68906	7.12907	3.86707	8.84965
XLOC_023823	-	18:68851471-68851973	6443.1	2807.53	-1.19845	-6.88928	5e-05	0.00617735	yes	6443.1	3099.52	6269.9	2807.53	1365.33	2561.3
XLOC_004025	Gm15662	10:104624718-105020999	37009.7	16124.2	-1.19867	-54.7901	5e-05	0.00617735	yes	37009.7	2439.06	4680.82	16124.2	1044.95	1965.91
XLOC_051558	Rpsa	9:120036866-120043266	182.005	126.482	-0.525048	-2.22476	0.0009	0.0411693	yes	182.005	129.805	233.722	126.482	89.8639	163.091
XLOC_036857	Rcan3	4:134967927-134989768	32.8691	15.9275	-1.04521	-3.69762	0.0004	0.026045	yes	32.8691	12.71	47.5262	15.9275	10.5869	21.268
XLOC_013920	Ndufs4	13:115074199-115178302	58.1973	41.3075	-0.49455	-1.85757	0.0007	0.0365949	yes	58.1973	42.9685	73.4181	41.3075	30.1977	52.4172
XLOC_000222	Rpl31	1:39424695-39535611	160.153	109.534	-0.548066	-2.28573	0.00115	0.0479747	yes	160.153	102.409	210.852	109.534	70.7553	144.621
XLOC_016964	Bai1	15:74346625-74419972	9.78256	16.9945	0.796786	2.91518	5e-05	0.00617735	yes	9.78256	6.99945	12.546	16.9945	11.3931	22.5962
XLOC_004380	-	10:8772363-8781122	0.657886	1.03727	0.656881	2.06664	0.00045	0.0282202	yes	0.657886	0.453435	0.860869	1.03727	0.739296	1.33402
XLOC_003377	Rnu3a	10:39978272-39978484	2382.96	1325.83	-0.84586	-19.8374	5e-05	0.00617735	yes	2382.96	304.226	573.834	1325.83	168.2	317.937
XLOC_014469	-	14:51709164-51709545	11.5515	6.38331	-0.855707	-4.34361	0.00065	0.0349284	yes	11.5515	3.7769	9.66886	6.38331	1.88845	5.58981
XLOC_020493	-	16:74760875-74772273	2.2434	3.43694	0.615435	2.2773	0.0001	0.0100035	yes	2.2434	1.65135	2.83558	3.43694	2.56793	4.30513
XLOC_020492	-	16:74730007-74760377	1.6143	2.84241	0.816211	3.08104	5e-05	0.00617735	yes	1.6143	1.19877	2.0308	2.84241	2.1322	3.55367
XLOC_028824	Psmb7	2:38367162-38499607	227.676	150.892	-0.593467	-2.64031	0.00035	0.0240344	yes	227.676	143.36	295.806	150.892	94.8481	201.592
XLOC_022893	Cox7a2l	17:83900105-83913693	75.6251	53.1528	-0.50872	-1.98446	0.0006	0.0332299	yes	75.6251	57.1117	94.1447	53.1528	40.1027	66.1902
XLOC_016230	-	14:109133503-109162417	0.7476	1.13176	0.59823	2.09899	0.0002	0.0168081	yes	0.7476	0.538492	0.956545	1.13176	0.821175	1.44427
XLOC_049045	-	8:33915282-33918275	0.82058	1.43886	0.810207	2.38078	0.00035	0.0240344	yes	0.82058	0.528867	1.11543	1.43886	0.980807	1.90392
XLOC_038889	-	5:7173072-7174350	0.255807	0.677517	1.4052	2.59848	0.00095	0.0423182	yes	0.255807	0.0900781	0.405352	0.677517	0.360312	0.990859
XLOC_030432	Stmn3	2:181039749-181049319	1036.14	729.901	-0.505448	-2.13992	0.0005	0.0299896	yes	1036.14	765.204	1305.94	729.901	544.207	913.065
XLOC_049046	-	8:33918461-33919702	0.967432	1.88648	0.963462	2.65976	0.0003	0.0222385	yes	0.967432	0.510201	1.41465	1.88648	1.08997	2.66696
XLOC_039804	Miat	5:112642147-112658166	39.0908	56.9347	0.542479	2.04282	0.00035	0.0240344	yes	39.0908	28.7817	49.3935	56.9347	42.965	70.9038
XLOC_004350	-	10:8705421-8708139	0.439043	0.799381	0.86452	2.18511	0.00075	0.0379729	yes	0.439043	0.254128	0.614142	0.799381	0.508255	1.08004
XLOC_051724	-	9:8867055-8873082	0.28266	0.514355	0.863695	2.22344	0.0002	0.0168081	yes	0.28266	0.171906	0.391564	0.514355	0.339037	0.6924
XLOC_049049	-	8:33929571-33941891	1.22229	1.86765	0.611635	2.03874	5e-05	0.00617735	yes	1.22229	0.852653	1.59785	1.86765	1.27548	2.46919
XLOC_049048	-	8:33922891-33929516	1.22482	1.92759	0.654233	2.08414	0.0001	0.0100035	yes	1.22482	0.851452	1.59865	1.92759	1.31628	2.54132
XLOC_048967	-	8:33262201-33271774	0.712209	1.12177	0.655408	2.05699	0.0002	0.0168081	yes	0.712209	0.493044	0.931974	1.12177	0.778649	1.4641
XLOC_051454	-	9:110183681-110183870	11799.2	3929.32	-1.58633	-50.0433	5e-05	0.00617735	yes	11799.2	1103.54	2105.66	3929.32	389.671	715.692
XLOC_002402	-	1:126598634-126601322	1.99865	3.19998	0.679039	2.27137	0.0005	0.0299896	yes	1.99865	1.34906	2.64459	3.19998	2.21631	4.16496
XLOC_020499	-	16:74861943-74883578	4.13028	6.35156	0.620869	2.446	5e-05	0.00617735	yes	4.13028	3.10613	5.15339	6.35156	4.84078	7.86178
XLOC_020498	-	16:74794593-74861825	3.7458	5.51596	0.558338	2.13455	0.00015	0.0138105	yes	3.7458	2.7923	4.69935	5.51596	4.0551	6.99294
XLOC_020495	-	16:74783391-74791136	3.59913	5.16789	0.521926	1.94375	0.00085	0.0396987	yes	3.59913	2.66805	4.52973	5.16789	3.86458	6.47317
XLOC_002343	-	1:126052211-126062315	0.804342	1.49202	0.891388	2.92254	5e-05	0.00617735	yes	0.804342	0.561129	1.04535	1.49202	1.09093	1.89417
XLOC_002342	-	1:126044354-126051750	0.695536	1.18823	0.772615	2.42964	5e-05	0.00617735	yes	0.695536	0.470846	0.918344	1.18823	0.852192	1.52538
XLOC_020491	-	16:74711511-74729860	1.32833	2.28334	0.781532	2.81011	5e-05	0.00617735	yes	1.32833	0.969318	1.68611	2.28334	1.68925	2.87815
XLOC_020490	-	16:74678358-74711454	2.41286	3.74717	0.635059	2.45339	5e-05	0.00617735	yes	2.41286	1.8044	3.02009	3.74717	2.82095	4.67231
XLOC_012214	4930528D03Rik	13:59835005-59838831	0.752762	1.4672	0.962801	2.00518	0.0008	0.0390017	yes	0.752762	0.369735	1.14021	1.4672	0.862108	2.0703
XLOC_002376	-	1:126308562-126316855	0.919369	1.58516	0.785909	2.59149	5e-05	0.00617735	yes	0.919369	0.648963	1.19034	1.58516	1.1487	2.01977
XLOC_011848	Hist1h2bk	13:22127689-22128168	10.6151	6.0193	-0.818445	-4.05477	0.0003	0.0222385	yes	10.6151	3.84534	9.85368	6.0193	2.10292	5.70792
XLOC_011849	Hist1h2bj	13:22135082-22135545	14.9119	8.56913	-0.799243	-4.37035	0.0003	0.0222385	yes	14.9119	5.28358	11.9347	8.56913	2.98367	7.39701
XLOC_000319	-	1:43015276-43028172	0.842833	1.22277	0.536832	1.77416	0.0011	0.0464927	yes	0.842833	0.593631	1.09353	1.22277	0.863667	1.58227
XLOC_052172	Nnmt	9:48399942-48415755	10.0724	6.44936	-0.643175	-1.87773	0.00095	0.0423182	yes	10.0724	6.83531	13.3086	6.44936	4.19377	8.70687
XLOC_022961	-	17:95181914-95185538	0.416886	0.815719	0.96842	2.48065	0.00035	0.0240344	yes	0.416886	0.246186	0.58767	0.815719	0.540021	1.09593
XLOC_048568	-	8:115422023-115423313	0.264906	0.704758	1.41165	2.63113	0.00085	0.0396987	yes	0.264906	0.0892402	0.423891	0.704758	0.356961	1.04857
XLOC_022963	-	17:95191795-95196155	0.285766	0.542355	0.924404	2.27088	0.00025	0.0196935	yes	0.285766	0.165023	0.402655	0.542355	0.349848	0.732701
XLOC_019517	-	16:72364855-72368392	0.368358	0.80514	1.12813	2.86405	0.0001	0.0100035	yes	0.368358	0.211558	0.520757	0.80514	0.520757	1.0822
XLOC_020121	-	16:28718699-28728650	0.862375	1.55176	0.847514	2.75745	5e-05	0.00617735	yes	0.862375	0.598679	1.12505	1.55176	1.13373	1.97246
XLOC_020120	-	16:28711556-28718551	0.534077	1.12902	1.07995	3.26688	5e-05	0.00617735	yes	0.534077	0.345606	0.720013	1.12902	0.794072	1.4606
XLOC_018591	-	16:6329982-6341447	0.581268	0.887239	0.610121	1.93507	0.0005	0.0299896	yes	0.581268	0.40666	0.755584	0.887239	0.630071	1.14467
XLOC_005170	Prmt2	10:75669914-75700884	98.1689	207.013	1.07638	8.8397	5e-05	0.00617735	yes	98.1689	45.9981	136.342	207.013	37.4616	128.986
XLOC_019519	-	16:72370411-72372677	0.436676	0.853688	0.967144	2.27784	0.00055	0.0317375	yes	0.436676	0.241315	0.622338	0.853688	0.533433	1.16847
XLOC_050374	-	9:13275371-13281331	0.256785	0.453005	0.818965	2.01693	0.00035	0.0240344	yes	0.256785	0.154523	0.362164	0.453005	0.284902	0.622922
XLOC_030727	-	3:17713279-17716996	1.07867	1.87441	0.797181	2.47017	0.0001	0.0100035	yes	1.07867	0.72008	1.44016	1.87441	1.31627	2.42349
XLOC_027530	Gm17555	2:124657022-124658522	9.64196	15.1012	0.647266	2.2572	0.0002	0.0168081	yes	9.64196	6.92638	12.337	15.1012	10.9364	19.2826
XLOC_006427	-	11:57357540-57357899	0	0.839398	inf	NA	5e-05	0.00617735	yes	0	0	0	0.839398	0.080167	1.12234
XLOC_043655	Rps16	7:29135670-29137715	177.432	105.002	-0.756847	-4.79879	5e-05	0.00617735	yes	177.432	82.5541	178.26	105.002	49.0873	99.4549
XLOC_024259	-	18:38291053-38294053	0.423619	0.789929	0.898957	2.27479	0.00065	0.0349284	yes	0.423619	0.249426	0.594786	0.789929	0.498853	1.07445
XLOC_014166	-	14:20110654-20110768	54020.7	19028.6	-1.50534	-206.666	5e-05	0.00617735	yes	54020.7	1160.54	2211.01	19028.6	424.378	791.449
XLOC_039309	-	5:52027615-52033422	0.260029	0.470367	0.855111	2.16983	0.0002	0.0168081	yes	0.260029	0.153638	0.361794	0.470367	0.307277	0.629422
XLOC_045507	Rabac1	7:25754768-25757747	130.776	84.4555	-0.630828	-3.03438	5e-05	0.00617735	yes	130.776	85.1683	169.758	84.4555	53.6056	102.35
XLOC_039307	-	5:52009720-52025273	0.286678	0.447885	0.643697	1.92244	0.0011	0.0464927	yes	0.286678	0.192446	0.379341	0.447885	0.310875	0.58474
XLOC_039306	-	5:52000228-52009317	0.298806	0.509387	0.769554	2.1319	0.00045	0.0282202	yes	0.298806	0.189988	0.408473	0.509387	0.345144	0.67129
XLOC_018521	-	16:5922202-5923055	1.42443	2.6948	0.919793	2.54722	0.0006	0.0332299	yes	1.42443	0.708534	2.1256	2.6948	1.55203	3.81259
XLOC_038302	U4	5:115940262-115940403	12276.2	7446.47	-0.721232	-57.8655	5e-05	0.00617735	yes	12276.2	472.114	882.789	7446.47	280.86	524.571
XLOC_038301	U4	5:115939467-115939608	15598.8	9679.77	-0.688394	-56.0446	5e-05	0.00617735	yes	15598.8	600.297	1116.7	9679.77	366.995	677.656
XLOC_017325	2310016M24Rik	15:99556048-99560008	35.7259	23.7528	-0.588873	-2.09833	0.00115	0.0479747	yes	35.7259	24.9305	46.5146	23.7528	16.3184	31.0919
XLOC_038305	Rplp0	5:116009475-116014819	469.06	319.078	-0.555862	-2.16439	0.0003	0.0222385	yes	469.06	351.567	586.494	319.078	239.943	398.188
XLOC_020236	-	16:37098110-37102679	0.183259	0.366402	0.999545	2.24829	0.0008	0.0390017	yes	0.183259	0.0944844	0.270855	0.366402	0.226763	0.510216
XLOC_030658	-	3:13659769-13668968	0.687273	1.19815	0.801849	2.55972	5e-05	0.00617735	yes	0.687273	0.475547	0.901036	1.19815	0.860364	1.53301
XLOC_050956	Hcn4	9:58670249-58711765	2.02492	3.02584	0.57947	2.10946	0.0004	0.026045	yes	2.02492	1.45441	2.59422	3.02584	2.1189	3.93237
XLOC_022702	Nudt12	17:59135673-59164404	1.74188	0.789279	-1.14204	-2.21423	5e-05	0.00617735	yes	1.74188	0.917401	2.56616	0.789279	0.408763	1.16973
XLOC_030650	-	3:13621506-13622961	0.818687	1.51571	0.888608	2.36516	0.0007	0.0365949	yes	0.818687	0.454941	1.16702	1.51571	0.909882	2.09668
XLOC_030651	-	3:13623540-13632425	0.892719	1.33661	0.582299	1.93153	0.00075	0.0379729	yes	0.892719	0.628398	1.15962	1.33661	0.96851	1.70704
XLOC_030652	-	3:13632506-13647553	0.939341	1.46937	0.645474	2.23967	0.0001	0.0100035	yes	0.939341	0.678998	1.20116	1.46937	1.07492	1.86294
XLOC_030657	-	3:13653332-13659487	0.590271	0.966529	0.711437	2.11618	0.00055	0.0317375	yes	0.590271	0.392773	0.785546	0.966529	0.673325	1.25781
XLOC_017963	Rpl3	15:79908209-79913836	229.774	158	-0.540292	-2.43142	0.0002	0.0168081	yes	229.774	164.705	293.862	158	112.343	201.119
XLOC_011742	-	13:9674786-9676917	0.251017	0.71082	1.5017	3.25392	5e-05	0.00617735	yes	0.251017	0.108043	0.391656	0.71082	0.35114	1.05342
XLOC_052266	1700017B05Rik	9:57100128-57110406	0.370847	0.664557	0.841568	2.12953	0.00035	0.0240344	yes	0.370847	0.233356	0.5101	0.664557	0.409836	0.918709
XLOC_020538	-	16:75281319-75284159	1.37558	2.47436	0.847013	2.89522	5e-05	0.00617735	yes	1.37558	0.861372	1.88488	2.47436	1.57074	3.32388
XLOC_020539	-	16:75284428-75289221	1.99708	3.10772	0.637965	2.18841	0.0003	0.0222385	yes	1.99708	1.42309	2.56996	3.10772	2.26973	3.94501
XLOC_017354	-	15:100711037-100712867	0.222235	0.51405	1.20982	2.30057	0.00105	0.0451048	yes	0.222235	0.0943605	0.345989	0.51405	0.283082	0.739157
XLOC_017352	-	15:100706514-100709690	0.178589	0.435347	1.28552	2.63922	0.00025	0.0196935	yes	0.178589	0.0815553	0.271851	0.435347	0.253728	0.616196
XLOC_050595	-	9:31894048-31895797	0.238613	0.577139	1.27425	2.42416	0.0007	0.0365949	yes	0.238613	0.0987306	0.378467	0.577139	0.312647	0.83921
XLOC_020531	-	16:75206527-75223650	3.63309	5.84576	0.686194	2.67397	5e-05	0.00617735	yes	3.63309	2.7195	4.54482	5.84576	4.4423	7.24415
XLOC_020532	-	16:75223734-75228939	1.9211	3.29933	0.780239	2.75315	5e-05	0.00617735	yes	1.9211	1.36021	2.47712	3.29933	2.39971	4.19673
XLOC_020534	-	16:75229905-75239860	2.0891	3.52121	0.753186	2.82259	5e-05	0.00617735	yes	2.0891	1.53801	2.64238	3.52121	2.62503	4.41457
XLOC_020536	-	16:75272067-75277629	2.23745	3.61994	0.694113	2.49418	5e-05	0.00617735	yes	2.23745	1.61441	2.85626	3.61994	2.66999	4.56899
XLOC_020537	-	16:75277732-75281266	1.62139	3.2366	0.997251	3.62919	5e-05	0.00617735	yes	1.62139	1.0424	2.17438	3.2366	2.05222	4.17774
XLOC_004770	-	10:31883411-31892537	0.591038	0.974787	0.721837	2.37169	0.00015	0.0138105	yes	0.591038	0.403664	0.775791	0.974787	0.68749	1.26145
XLOC_004772	-	10:31902072-31907938	0.860837	1.33953	0.637919	1.97388	0.0005	0.0299896	yes	0.860837	0.588748	1.12843	1.33953	0.946903	1.7319
XLOC_003439	Atg5	10:43988163-44084123	16.6006	11.5653	-0.521441	-1.96584	0.00115	0.0479747	yes	16.6006	12.3457	20.853	11.5653	8.61052	14.5208
XLOC_032727	Rps3a	3:85939282-85946624	237.357	168.275	-0.496234	-2.32537	0.00065	0.0349284	yes	237.357	163.717	309.239	168.275	115.066	219.35
XLOC_044020	-	7:56287623-56296324	0.303414	0.51432	0.761377	2.09038	0.0005	0.0299896	yes	0.303414	0.191844	0.413458	0.51432	0.347304	0.681378
XLOC_024547	-	18:85867314-85867423	18082.4	8161.41	-1.1477	-198.135	5e-05	0.00617735	yes	18082.4	286.215	581.144	8161.41	129.906	275.654
XLOC_022796	-	17:74585414-74589665	0.749474	1.67867	1.16337	3.66323	5e-05	0.00617735	yes	0.749474	0.473911	1.02906	1.67867	1.11031	2.22738
XLOC_019514	-	16:72354458-72357255	0.447341	0.80679	0.850817	2.13925	0.00085	0.0396987	yes	0.447341	0.25724	0.627664	0.80679	0.514479	1.10099
XLOC_000467	Ndufb3	1:58643227-58652808	67.4604	46.227	-0.545306	-2.67133	0.00085	0.0396987	yes	67.4604	40.3598	76.7214	46.227	27.4598	56.6546
XLOC_019515	-	16:72357404-72361302	0.412758	0.748695	0.859083	2.26001	0.00055	0.0317375	yes	0.412758	0.251031	0.568511	0.748695	0.487295	1.00412
XLOC_024548	-	18:85867609-85867684	115577	33984.7	-1.76589	-1123.43	5e-05	0.00617735	yes	115577	499.236	1053.73	33984.7	145.435	313.51
XLOC_031227	-	3:73154597-73167731	0.677757	1.06036	0.645709	2.12286	0.00015	0.0138105	yes	0.677757	0.479885	0.876502	1.06036	0.764748	1.35639
XLOC_006600	Rpl26	11:68715052-68720573	353.701	236.183	-0.582627	-2.17868	5e-05	0.00617735	yes	353.701	258.167	449.365	236.183	174.433	297.999
XLOC_004379	-	10:8756621-8772297	0.631487	0.938484	0.571581	1.86253	0.00085	0.0396987	yes	0.631487	0.444294	0.818822	0.938484	0.664605	1.21355
XLOC_004372	-	10:8742092-8745309	0.557883	0.952217	0.771327	2.06069	0.00085	0.0396987	yes	0.557883	0.348902	0.760428	0.952217	0.626235	1.27036
XLOC_004373	-	10:8745430-8748049	0.504966	0.916949	0.860655	2.21319	0.0006	0.0332299	yes	0.504966	0.296701	0.70329	0.916949	0.582412	1.24175
XLOC_048922	-	8:33144282-33147405	0.178413	0.397365	1.15525	2.23899	0.0005	0.0299896	yes	0.178413	0.0829394	0.267249	0.397365	0.230387	0.562145
XLOC_053938	1110012L19Rik	X:67639051-67642592	18.5038	12.4257	-0.574495	-2.27673	0.0005	0.0299896	yes	18.5038	12.4959	24.4393	12.4257	8.31304	16.2841
XLOC_048023	-	8:56154171-56156759	1.69392	2.68001	0.661875	2.23977	0.0006	0.0332299	yes	1.69392	1.06757	2.31307	2.68001	1.71256	3.59193
XLOC_004501	-	10:9226016-9235249	0.612849	1.04301	0.76715	2.43701	5e-05	0.00617735	yes	0.612849	0.423922	0.801088	1.04301	0.744981	1.34034
XLOC_004500	-	10:9216845-9225907	0.907543	1.45319	0.67919	2.20203	0.00015	0.0138105	yes	0.907543	0.638355	1.17826	1.45319	1.04487	1.86425
XLOC_004505	-	10:9240797-9245892	0.676387	1.09143	0.690298	2.00646	0.00045	0.0282202	yes	0.676387	0.446245	0.903787	1.09143	0.751273	1.43476
XLOC_055926	Eif2s3x	X:91433996-91458201	82.7153	56.2008	-0.557564	-2.12083	0.0001	0.0100035	yes	82.7153	60.4029	105.089	56.2008	41.2176	71.2208
XLOC_004509	Gm9930	10:9252328-9255479	0.696955	1.16526	0.741516	2.1178	0.0012	0.0492784	yes	0.696955	0.438413	0.949894	1.16526	0.776356	1.55271
XLOC_033965	Chmp5	4:40895439-40912336	59.6468	43.0864	-0.469212	-2.03239	0.0012	0.0492784	yes	59.6468	42.7057	76.355	43.0864	30.8072	55.2674
XLOC_040140	Ints1	5:140226899-140251636	7.37841	10.5155	0.511134	2.14057	0.0007	0.0365949	yes	7.37841	5.35536	9.39874	10.5155	7.50238	13.4482
XLOC_024715	Fau	19:6057892-6059516	170.707	116.98	-0.545266	-3.53192	0.00045	0.0282202	yes	170.707	79.9272	150.261	116.98	53.9175	101.73
XLOC_035488	Ripk2	4:16049645-16090794	3.85422	6.32973	0.715707	2.38371	0.0012	0.0492784	yes	3.85422	2.51004	5.19747	6.32973	2.91292	9.52312
XLOC_043170	Prkcc	7:3303633-3331155	16.0658	24.8548	0.629531	2.33581	0.0001	0.0100035	yes	16.0658	11.599	20.5324	24.8548	18.405	31.2732
XLOC_000595	U2	1:72272813-72273623	4540.96	2632.01	-0.786836	-2.81446	5e-05	0.00617735	yes	4540.96	3125.9	5964.23	2632.01	1871.39	3393.08
XLOC_056362	Psmd10	X:137482967-137491267	8.52527	5.59122	-0.608582	-1.89967	0.0006	0.0332299	yes	8.52527	5.81391	11.2466	5.59122	3.81464	7.36814
XLOC_031092	-	3:61962968-61963170	27386.3	12141.7	-1.17349	-30.8913	5e-05	0.00617735	yes	27386.3	3172.35	6050.77	12141.7	1404.23	2570.11
XLOC_014434	-	14:49814564-49820319	0.625915	1.01473	0.697052	2.0619	0.0006	0.0332299	yes	0.625915	0.420072	0.835144	1.01473	0.705121	1.32523
XLOC_009229	Actg1	11:120207003-120209856	741.183	299.256	-1.30845	-10.9877	5e-05	0.00617735	yes	741.183	136.019	530.924	299.256	118.068	350.898
XLOC_047882	D8Ertd82e	8:37157881-37210841	0.830985	1.30647	0.652778	2.01222	0.0007	0.0365949	yes	0.830985	0.554432	1.10742	1.30647	0.906028	1.70637
XLOC_005513	-	10:109598765-109631268	1.33798	2.09753	0.648632	2.41318	5e-05	0.00617735	yes	1.33798	0.991364	1.68505	2.09753	1.55722	2.63798
XLOC_005512	-	10:109589997-109598682	1.88797	2.75953	0.547587	1.92164	0.0008	0.0390017	yes	1.88797	1.37521	2.40247	2.75953	2.0247	3.49601
XLOC_005510	-	10:109569507-109586798	1.89534	3.28016	0.791308	2.90925	5e-05	0.00617735	yes	1.89534	1.39148	2.39847	3.28016	2.45173	4.10952
XLOC_019417	Gm15839	16:56886479-56889566	4.33602	7.6291	0.815142	2.98671	0.0002	0.0168081	yes	4.33602	2.1632	5.45502	7.6291	4.04424	9.07603
XLOC_018557	-	16:5987565-5988461	1.4824	3.00053	1.01729	3.04188	0.0003	0.0222385	yes	1.4824	0.738771	2.15207	3.00053	1.5739	4.04718
XLOC_034105	Nr4a3	4:48058024-48099405	5.32307	8.52001	0.678597	2.36398	0.0002	0.0168081	yes	5.32307	3.77842	6.8697	8.52001	6.12267	10.9168
XLOC_004798	-	10:31982858-31989575	0.833759	1.38202	0.729072	2.26801	5e-05	0.00617735	yes	0.833759	0.574142	1.09258	1.38202	0.976899	1.7867
XLOC_027963	Snhg11	2:158201362-158230148	57.4397	89.6574	0.642376	2.40847	0.0009	0.0411693	yes	57.4397	40.9784	73.9012	89.6574	63.1663	116.065
XLOC_051120	Gsta4	9:78039772-78057155	9.11805	5.94844	-0.616214	-2.27696	0.001	0.0436048	yes	9.11805	5.74396	11.939	5.94844	3.72906	8.14981
XLOC_037207	2810405K02Rik	4:154230305-154273313	24.8667	15.8748	-0.647473	-1.98391	0.0011	0.0464927	yes	24.8667	17.0489	32.6861	15.8748	10.6552	21.0918
XLOC_002314	-	1:124253704-124253826	314299	131752	-1.25431	-140.367	5e-05	0.00617735	yes	314299	8427.57	16352.9	131752	3409.72	6315.79
XLOC_012541	Tbca	13:95558897-95612854	269.406	191.283	-0.494069	-2.9664	0.0008	0.0390017	yes	269.406	139.551	258.104	191.283	99.7858	184.524
XLOC_054706	-	X:131302474-131305647	0.202069	0.478367	1.24327	2.72425	0.0001	0.0100035	yes	0.202069	0.0997729	0.299319	0.478367	0.290249	0.66213
XLOC_050583	-	9:31855875-31863323	0.547378	1.04246	0.929382	2.82368	5e-05	0.00617735	yes	0.547378	0.367091	0.726454	1.04246	0.738047	1.34858
XLOC_001843	Stk17b	1:53812349-53842068	3.81401	2.53494	-0.589356	-2.0164	0.0006	0.0332299	yes	3.81401	2.76176	4.85929	2.53494	1.80913	3.25992
XLOC_020551	-	16:75404976-75447772	3.44029	5.12271	0.574377	2.19931	0.00015	0.0138105	yes	3.44029	2.57581	4.30795	5.12271	3.8476	6.39833
XLOC_044452	-	7:104226767-104226927	0	6.65453	inf	NA	0.00015	0.0138105	yes	0	0	0	6.65453	0	1.97862
XLOC_049000	-	8:33479488-33490549	1.05985	1.83319	0.79049	2.74581	5e-05	0.00617735	yes	1.05985	0.762366	1.35561	1.83319	1.3452	2.32092
XLOC_049003	-	8:33497310-33503104	0.393089	0.784844	0.997549	2.78944	5e-05	0.00617735	yes	0.393089	0.24836	0.536458	0.784844	0.536458	1.03318
XLOC_049002	-	8:33493213-33497083	0.434497	0.841375	0.953402	2.48987	5e-05	0.00617735	yes	0.434497	0.267721	0.602371	0.841375	0.557751	1.12294
XLOC_049004	-	8:33503570-33519705	1.02839	1.58049	0.619984	2.12798	5e-05	0.00617735	yes	1.02839	0.738451	1.31994	1.58049	1.12195	2.04412
XLOC_049006	-	8:33527303-33543374	1.14769	1.80459	0.652942	2.32058	0.0001	0.0100035	yes	1.14769	0.838095	1.45771	1.80459	1.33236	2.2779
XLOC_019529	-	16:72416351-72421754	0.613532	1.02533	0.740874	2.113	0.00025	0.0196935	yes	0.613532	0.3995	0.825633	1.02533	0.687139	1.3583
XLOC_019528	-	16:72409985-72415975	0.636665	1.02439	0.686154	2.0689	0.0007	0.0365949	yes	0.636665	0.427615	0.845621	1.02439	0.711091	1.3357
XLOC_021481	AY036118	17:39979882-39985776	1402.94	480.207	-1.54672	-6.01471	5e-05	0.00617735	yes	1402.94	666.708	1821.75	480.207	252.779	601.03
XLOC_052490	Cox7a2	9:79598679-79608407	253.556	174.887	-0.535882	-2.05023	0.00095	0.0423182	yes	253.556	187.209	319.83	174.887	128.502	221.24
XLOC_042384	Chchd6	6:89333139-89545646	51.0089	33.8578	-0.591262	-2.37348	0.0001	0.0100035	yes	51.0089	37.3635	64.6358	33.8578	24.8806	42.8146
XLOC_019526	-	16:72396901-72405040	0.706274	1.17337	0.732357	2.28899	0.0002	0.0168081	yes	0.706274	0.48444	0.929983	1.17337	0.834509	1.5099
XLOC_019524	-	16:72384602-72394882	0.769081	1.25783	0.709733	2.25865	0.0001	0.0100035	yes	0.769081	0.534725	1.00506	1.25783	0.895874	1.62097
XLOC_007027	-	11:94750302-94750425	229.763	102.875	-1.15926	-54.3611	0.00035	0.0240344	yes	229.763	5.84958	17.5488	102.875	2.33983	9.59332
XLOC_019557	-	16:72499164-72501787	0.311244	0.637019	1.03329	2.31314	0.00065	0.0349284	yes	0.311244	0.164582	0.46083	0.637019	0.394998	0.877772
XLOC_011067	AC159897.1	12:76914113-76914399	3.37606	8.81919	1.3853	7.24805	0.0008	0.0390017	yes	3.37606	0.503146	2.81762	8.81919	1.7107	5.43398
XLOC_022157	Gm17382	17:26997231-27034831	0.548367	1.03241	0.912796	1.93018	0.0009	0.0411693	yes	0.548367	0.263657	0.834915	1.03241	0.627304	1.42569
XLOC_000766	SCARNA6	1:89652444-89690595	1596.82	714.727	-1.15974	-2.66761	5e-05	0.00617735	yes	1596.82	851.395	2342.86	714.727	432.159	997.349
XLOC_005211	-	10:78512071-78515669	0.28132	0.521612	0.890766	1.9707	0.00085	0.0396987	yes	0.28132	0.151979	0.415942	0.521612	0.295958	0.751894
XLOC_050418	Maml2	9:13424433-13513931	4.74952	1.62805	-1.54463	-3.95894	0.00025	0.0196935	yes	4.74952	0.965099	8.40524	1.62805	0.806662	2.55059
XLOC_013383	-	13:57508595-57515478	0.412334	0.750939	0.86488	2.41772	5e-05	0.00617735	yes	0.412334	0.263423	0.560296	0.750939	0.497576	1.0077
XLOC_005743	Rpl41,Zc3h10	10:127978949-127986481	667.732	462.196	-0.530763	-3.90479	0.0006	0.0332299	yes	667.732	283.128	558.29	462.196	196.315	391.883
XLOC_001244	Rxrg	1:169528430-169569854	2.22436	1.1679	-0.929474	-2.37161	5e-05	0.00617735	yes	2.22436	1.38621	3.06271	1.1679	0.736298	1.59925
XLOC_056038	B230206F22Rik,Mir374,Mir421	X:100755890-100820343	7.26048	17.32	1.2543	4.72994	0.00035	0.0240344	yes	7.26048	3.50933	10.9398	17.32	4.41131	30.1631
XLOC_001675	Gm5697	1:28857082-28859566	0.398125	0.906865	1.18767	2.8585	5e-05	0.00617735	yes	0.398125	0.220137	0.567721	0.906865	0.590893	1.22813
XLOC_020479	-	16:74633525-74642575	1.33187	2.34807	0.818022	2.85661	5e-05	0.00617735	yes	1.33187	0.960392	1.70136	2.34807	1.73316	2.96386
XLOC_020478	-	16:74623332-74633471	1.57307	2.45318	0.641069	2.19674	5e-05	0.00617735	yes	1.57307	1.12406	2.02104	2.45318	1.71732	3.19903
XLOC_040404	Tac1	6:7505070-7513011	9.35147	5.62797	-0.732577	-2.20621	0.00015	0.0138105	yes	9.35147	6.38622	12.316	5.62797	3.79329	7.46275
XLOC_020475	SNORA17	16:74604284-74610382	0.847113	1.46258	0.787893	2.4851	5e-05	0.00617735	yes	0.847113	0.580508	1.1091	1.46258	1.03831	1.88311
XLOC_020474	-	16:74589653-74603932	1.08418	1.95613	0.851395	2.98901	5e-05	0.00617735	yes	1.08418	0.784047	1.38266	1.95613	1.43708	2.4771
XLOC_020477	-	16:74621293-74623252	0.581781	1.2015	1.04629	2.70397	0.0001	0.0100035	yes	0.581781	0.337896	0.837395	1.2015	0.76394	1.63072
XLOC_020476	-	16:74610504-74621176	0.835049	1.40188	0.747435	2.51107	5e-05	0.00617735	yes	0.835049	0.59329	1.07871	1.40188	1.02477	1.77987
XLOC_020470	-	16:74557295-74574505	1.27298	1.95406	0.61827	2.20889	0.00025	0.0196935	yes	1.27298	0.928116	1.6171	1.95406	1.42311	2.48334
XLOC_020473	-	16:74585904-74589571	1.10025	1.7436	0.664243	2.03313	0.0003	0.0222385	yes	1.10025	0.745595	1.45195	1.7436	1.22435	2.26818
XLOC_020472	-	16:74578504-74585788	1.15798	1.82659	0.657549	2.24785	0.00025	0.0196935	yes	1.15798	0.821833	1.49352	1.82659	1.33153	2.31931

## Sheet: P14
P14
gene_id	gene_name	locus	value_1	value_2	log2_fold_change	test_stat	p_value	q_value	significant	FPKM1	conf_lo1	conf_hi1	FPKM2	conf_lo2	conf_hi2
XLOC_000976	Pm20d1	1:133693957-133718050	1.2618	0.178497	-2.82152	-1.52786	5e-05	0.0269625	yes	1.2618	0.182274	1.87402	0.178497	0.0492877	0.730838
XLOC_017701	Trps1	15:50485753-50721956	15.9174	7.09451	-1.16583	-6.4058	5e-05	0.0269625	yes	15.9174	6.05551	25.3045	7.09451	5.55014	8.64146
XLOC_005432	Epyc,Gm10754	10:97106701-97145324	0.777182	1.45035	0.900076	2.83969	5e-05	0.0269625	yes	0.777182	0.499651	1.05456	1.45035	0.892981	1.98498
XLOC_013868	-	13:107911782-107912117	30.9801	88.8543	1.5201	16.8492	5e-05	0.0269625	yes	30.9801	9.03576	17.5787	88.8543	28.9966	51.4217
XLOC_048292	Mir24-2	8:86732713-86733667	0.80405	8.77947	3.44878	6.04306	5e-05	0.0269625	yes	0.80405	0.199152	1.41226	8.77947	0.398303	3.1112
XLOC_011747	mmu-mir-2134-4	13:9833550-9833771	300.95	864.536	1.5224	7.38201	5e-05	0.0269625	yes	300.95	232.882	368.496	864.536	706.127	1023.18
XLOC_003616	Adora2a	10:74779687-74797533	1.48018	3.29663	1.15522	4.94306	5e-05	0.0269625	yes	1.48018	1.0556	1.90139	3.29663	2.30007	4.28503
XLOC_056854	Uty	Y:429381-582202	0.594458	6.76687	3.50884	5.53054	5e-05	0.0269625	yes	0.594458	0.270408	1.05372	6.76687	2.91112	11.3288
XLOC_023861	Zbtb7c	18:75979831-76308215	0.918694	0.579984	-0.663571	-2.39803	0.0001	0.0495049	yes	0.918694	0.669429	1.1677	0.579984	0.413562	0.746583
XLOC_027870	Ttll9	2:152788220-152834218	1.70253	0.783296	-1.12005	-2.39316	5e-05	0.0269625	yes	1.70253	0.807106	2.57767	0.783296	0.369483	1.20175
XLOC_024291	Pcdh1	18:38344773-38388799	12.7655	9.35095	-0.449068	-2.44848	5e-05	0.0269625	yes	12.7655	9.73226	15.7953	9.35095	7.27661	11.4149
XLOC_056833	-	Y:285117-286361	0	0.372452	inf	NA	5e-05	0.0269625	yes	0	0	0	0.372452	0.154844	0.575135
XLOC_035392	Penk	4:4060406-4115850	17.6707	27.4851	0.637288	3.27936	5e-05	0.0269625	yes	17.6707	12.8706	22.3558	27.4851	20.838	33.9779
XLOC_003984	Epyc	10:97106701-97145324	0.377428	0.846329	1.16502	2.48268	0.0001	0.0495049	yes	0.377428	0.193941	0.56072	0.846329	0.495692	1.19672
XLOC_029342	-	2:90235174-90235350	176.589	465.873	1.39954	3.45226	5e-05	0.0269625	yes	176.589	83.2115	267.941	465.873	289.576	640.729
XLOC_036178	Gm12913	4:78419580-78420125	102.495	289.647	1.49875	13.7554	5e-05	0.0269625	yes	102.495	50.9462	82.0996	289.647	151.526	231.555
XLOC_038690	Nptx2	5:145306755-145318347	19.9841	14.8089	-0.432389	-2.82841	0.0001	0.0495049	yes	19.9841	14.1851	22.448	14.8089	10.539	16.4288
XLOC_022552	Capn11	17:45767152-45796274	0.207582	0.799123	1.94474	3.21559	5e-05	0.0269625	yes	0.207582	0.0576443	0.399263	0.799123	0.471394	1.12962
XLOC_019676	Mir155	16:84713267-84715487	0.117628	48.1038	8.67578	1.6493	5e-05	0.0269625	yes	0.117628	0	1.00293	48.1038	0.026037	3.19781
XLOC_051617	Lars2	9:123275966-123371845	310.625	909.676	1.55018	8.08194	5e-05	0.0269625	yes	310.625	248.708	372.614	909.676	731.209	1089.32
XLOC_002194	-	1:104524779-104524901	654.37	1172.63	0.841573	103.226	5e-05	0.0269625	yes	654.37	15.3379	30.9014	1172.63	29.7736	54.5849
XLOC_011149	Tmem90a	12:86018227-86039757	0.64619	1.38526	1.10013	4.11789	5e-05	0.0269625	yes	0.64619	0.407429	0.880928	1.38526	0.902951	1.72882
XLOC_021734	Wdr43	17:71965503-72008879	26.4718	54.929	1.05311	13.0094	5e-05	0.0269625	yes	26.4718	10.4965	32.1952	54.929	10.6996	43.2705
XLOC_050812	Scn4b	9:44946519-44962235	2.88091	6.03024	1.06569	5.74494	5e-05	0.0269625	yes	2.88091	2.22261	3.53166	6.03024	4.6179	7.44211
XLOC_045038	Brsk2	7:149131162-149191165	32.232	115.386	1.83991	7.8784	5e-05	0.0269625	yes	32.232	22.4165	42.0415	115.386	25.0435	58.737
XLOC_019944	-	16:17222304-17222707	324.011	886.136	1.45149	8.66366	5e-05	0.0269625	yes	324.011	256.173	391.176	886.136	733.662	1037.83
XLOC_045680	Kctd15	7:35423597-35445435	4.50622	2.37528	-0.923819	-3.52909	5e-05	0.0269625	yes	4.50622	2.03142	5.89758	2.37528	1.71323	3.03759
XLOC_007450	1810032O08Rik	11:116532973-116556182	10.2878	2.39123	-2.10511	-3.94663	5e-05	0.0269625	yes	10.2878	1.68543	7.58349	2.39123	0.916821	4.2792
XLOC_050857	Drd2	9:49148731-49216282	0.502308	1.54749	1.62328	5.2268	5e-05	0.0269625	yes	0.502308	0.329776	0.674922	1.54749	1.11898	1.97597
XLOC_041225	Mitf	6:97757051-97971409	6.53535	2.19491	-1.5741	-5.28223	5e-05	0.0269625	yes	6.53535	1.79066	7.91293	2.19491	1.34852	3.12138
XLOC_056852	-	Y:426841-427151	0	0.958639	inf	NA	5e-05	0.0269625	yes	0	0	0	0.958639	0.0887677	1.24275
XLOC_040776	-	6:49186448-49186600	95.4199	306.244	1.68232	73.1468	5e-05	0.0269625	yes	95.4199	4.16391	12.1296	306.244	15.7504	30.9577
XLOC_051431	Celsr3	9:108728127-108755469	9.57584	2.3732	-2.01256	-8.38946	5e-05	0.0269625	yes	9.57584	1.89383	12.9148	2.3732	1.71967	3.02706
XLOC_008986	Arhgap27	11:103192757-103225965	1.52508	5.43999	1.83472	5.50105	5e-05	0.0269625	yes	1.52508	0.942604	2.10892	5.43999	0.867286	4.48309
XLOC_009061	Rgs9	11:109077297-109159443	5.75063	9.34263	0.70011	2.85574	5e-05	0.0269625	yes	5.75063	4.41938	7.08241	9.34263	7.10216	11.5832
XLOC_047244	BC017158	7:135409170-135441684	55.5937	3.78096	-3.87809	-15.7702	5e-05	0.0269625	yes	55.5937	3.03432	12.315	3.78096	2.47229	5.08972
XLOC_025214	Smc3	19:53674678-53723100	22.849	11.9186	-0.938921	-3.67251	5e-05	0.0269625	yes	22.849	17.4423	28.2558	11.9186	8.88894	14.9507
XLOC_045386	Fosb	7:19888069-19895394	0.61273	0.312044	-0.973503	-3.30175	5e-05	0.0269625	yes	0.61273	0.396153	0.784971	0.312044	0.190741	0.432834
XLOC_035831	Ubap2	4:41141254-41222304	24.6283	5.99721	-2.03796	-8.99528	5e-05	0.0269625	yes	24.6283	3.49919	11.8399	5.99721	3.39715	8.30896
XLOC_016139	Dach1	14:98185994-98569063	1.17755	1.76903	0.587172	2.50564	0.0001	0.0495049	yes	1.17755	0.857984	1.49594	1.76903	1.30135	2.23451
XLOC_028743	Cdk9	2:32561231-32571255	28.1175	44.6469	0.667093	4.55413	5e-05	0.0269625	yes	28.1175	17.3046	33.1041	44.6469	16.6139	36.6569
XLOC_007127	Ppp1r1b	11:98209717-98219597	14.1426	21.982	0.636273	2.88991	5e-05	0.0269625	yes	14.1426	11.0866	17.1999	21.982	17.4767	26.4876
XLOC_025442	Lrrc10b	19:10529753-10531937	2.53182	3.85799	0.607676	3.03816	5e-05	0.0269625	yes	2.53182	1.6897	3.29006	3.85799	2.59511	4.7534
XLOC_026909	Metap1d	2:71291332-71375948	5.68888	13.1719	1.21124	3.58948	5e-05	0.0269625	yes	5.68888	3.3824	8.00119	13.1719	4.38078	19.4257
XLOC_037484	Mir5109	5:17282551-17282653	110966	327889	1.56309	7.72259	5e-05	0.0269625	yes	110966	87436.9	134591	327889	267524	388134
XLOC_035713	-	4:24354147-24357912	0.394658	0.657333	0.73602	2.46214	0.0001	0.0495049	yes	0.394658	0.277738	0.511623	0.657333	0.475078	0.833214
XLOC_007358	-	11:108872954-108873428	497.09	1389	1.48247	17.598	5e-05	0.0269625	yes	497.09	193.555	303.917	1389	618.11	934.567
XLOC_025833	B230217O12Rik	19:57396187-57435327	4.50501	2.71027	-0.73309	-2.97649	5e-05	0.0269625	yes	4.50501	3.49729	5.51544	2.71027	2.02802	3.39271
XLOC_035488	Ripk2	4:16049645-16090794	10.1476	3.27436	-1.63185	-7.56523	5e-05	0.0269625	yes	10.1476	2.91407	9.17356	3.27436	2.34544	4.20895
XLOC_050418	Maml2	9:13424433-13513931	32.4107	0.977744	-5.05087	-11.1305	5e-05	0.0269625	yes	32.4107	0.866956	8.31047	0.977744	0.582005	1.71943
XLOC_022248	5S_rRNA	17:32933856-32946928	0.154915	2.30011	3.89216	1.59545	5e-05	0.0269625	yes	0.154915	0	0.672219	2.30011	0.082792	3.89458
XLOC_015282	-	14:17916532-17916676	0	8.02968	inf	NA	5e-05	0.0269625	yes	0	0	0	8.02968	0.191097	2.29317
XLOC_000726	-	1:87761119-87761245	642.461	1707.15	1.40991	5.55057	5e-05	0.0269625	yes	642.461	468.829	811.875	1707.15	1343.6	2069.71
XLOC_000646	Accn4	1:75447010-75470918	3.69986	5.19023	0.488328	2.40099	5e-05	0.0269625	yes	3.69986	2.88013	4.51642	5.19023	4.10624	6.26768
XLOC_001244	Rxrg	1:169528430-169569854	1.76577	3.07374	0.799697	3.02065	5e-05	0.0269625	yes	1.76577	1.29542	2.23586	3.07374	2.324	3.82353
XLOC_034863	-	4:126691535-126691684	0	21.536	inf	NA	5e-05	0.0269625	yes	0	0	0	21.536	0.554054	3.87837
XLOC_055119	-	X:4545397-4545479	4870.16	14072.7	1.53086	765.219	5e-05	0.0269625	yes	4870.16	30.8738	57.0495	14072.7	94.6351	170.813
XLOC_047591	-	8:3754398-3754732	9.09968	23.0361	1.34001	10.896	5e-05	0.0269625	yes	9.09968	2.3069	5.93202	23.0361	6.92069	12.9351
XLOC_013312	Nfil3	13:53059989-53077207	7.78548	3.74087	-1.05741	-4.90965	5e-05	0.0269625	yes	7.78548	3.35114	8.31095	3.74087	2.8112	4.67022
XLOC_021654	Trip10	17:57388873-57402915	3.06044	1.71551	-0.835103	-3.22193	5e-05	0.0269625	yes	3.06044	2.32348	3.79877	1.71551	1.23058	2.20386
XLOC_037243	Gm16008,U6	4:155392599-155405766	2.10831	6.78839	1.68698	4.94102	5e-05	0.0269625	yes	2.10831	1.1532	3.062	6.78839	1.27895	6.27752

## Sheet: P21
P21
gene_id	gene_name	locus	value_1	value_2	log2_fold_change	test_stat	p_value	q_value	significant	FPKM1	conf_lo1	conf_hi1	FPKM2	conf_lo2	conf_hi2
XLOC_045680	Kctd15	7:35423597-35445435	2.51463	4.73372	0.912624	3.23325	5e-05	0.0186804	yes	2.51463	1.67616	3.35414	4.73372	1.82581	5.53123
XLOC_056854	Uty	Y:429381-582202	5.05679	10.0691	0.993646	2.19926	5e-05	0.0186804	yes	5.05679	2.60604	7.58067	10.0691	6.23234	15.1981
XLOC_022368	1110038B12Rik,AC087117.1,AC087117.2,Snord52	17:35086610-35089460	84.4856	40.7976	-1.05022	-15.0102	5e-05	0.0186804	yes	84.4856	8.713	20.7246	40.7976	9.01807	19.0056
XLOC_048292	Mir24-2	8:86732713-86733667	0.676427	4.72223	2.80346	3.61721	5e-05	0.0186804	yes	0.676427	0.0954429	1.40572	4.72223	0.429493	2.89865
XLOC_002826	Ifi204	1:175677423-175697050	0.149232	0.611326	2.03438	3.38329	5e-05	0.0186804	yes	0.149232	0.0321833	0.273558	0.611326	0.370107	0.852065
XLOC_018988	Adcy5	16:35154962-35306019	17.0431	11.6406	-0.550017	-3.6504	5e-05	0.0186804	yes	17.0431	12.2153	18.8435	11.6406	8.9696	14.1461
XLOC_003616	Adora2a	10:74779687-74797533	4.76033	1.83295	-1.37689	-6.20874	5e-05	0.0186804	yes	4.76033	3.0121	5.73425	1.83295	1.35939	2.30644
XLOC_048748	U6	8:13255822-13322924	1.03241	17.7404	4.10295	4.90295	5e-05	0.0186804	yes	1.03241	0.0282397	2.17445	17.7404	0.268277	34.1848
XLOC_023735	Iigp1	18:60535682-60552281	0.418652	2.11813	2.33897	6.92962	5e-05	0.0186804	yes	0.418652	0.251741	0.590926	2.11813	1.43653	2.83403
XLOC_021734	Wdr43	17:71965503-72008879	23.631	10.6061	-1.15579	-7.26753	5e-05	0.0186804	yes	23.631	9.15883	25.236	10.6061	8.35417	12.8607
XLOC_000389	Stat1	1:52176281-52219038	4.65002	8.11753	0.803803	4.31387	5e-05	0.0186804	yes	4.65002	3.74638	5.55298	8.11753	6.65391	9.58182
XLOC_056855	Ddx3y	Y:597004-623056	9.06721	17.3797	0.938671	3.62528	5e-05	0.0186804	yes	9.06721	6.50191	11.6319	17.3797	13.2343	21.6224
XLOC_035392	Penk	4:4060406-4115850	41.7679	28.6928	-0.541706	-2.90459	5e-05	0.0186804	yes	41.7679	30.6701	52.3954	28.6928	20.2145	37.0945
XLOC_037243	Gm16008,U6	4:155392599-155405766	3.36114	11.8387	1.81649	8.33402	5e-05	0.0186804	yes	3.36114	1.05188	4.85352	11.8387	1.15073	7.92284
XLOC_046929	Trim5	7:111392970-111501876	0.178445	3.38335	4.2449	1.62261	5e-05	0.0186804	yes	0.178445	0.00997912	0.969516	3.38335	0.199224	5.43647
XLOC_025037	I830012O16Rik,Ifit3	19:34657721-34736821	2.95333	8.35372	1.50008	4.12206	5e-05	0.0186804	yes	2.95333	1.87402	4.03226	8.35372	5.30399	11.3826
XLOC_006444	Irgm2	11:58028529-58036282	0.852837	1.43508	0.750789	2.90033	5e-05	0.0186804	yes	0.852837	0.631615	1.07412	1.43508	1.08878	1.78168
XLOC_038284	Oasl2	5:115346942-115362243	0.821931	1.93291	1.23369	2.42813	0.0001	0.0354449	yes	0.821931	0.340933	1.30446	1.93291	1.29821	2.56857
XLOC_007956	Irgm1	11:48675469-48685185	4.00456	7.75049	0.952645	3.68413	5e-05	0.0186804	yes	4.00456	2.91704	5.09307	7.75049	5.59083	9.93546
XLOC_041381	Usp18	6:121195923-121220934	0.546314	1.73022	1.66315	5.26256	5e-05	0.0186804	yes	0.546314	0.316659	0.763708	1.73022	1.1735	2.2725
XLOC_037150	-	4:148699091-148699262	6.14809	0	#NAME?	NA	0.0001	0.0354449	yes	6.14809	0.192806	2.69928	0	0	0
XLOC_015312	-	14:17991359-18005300	0.326673	0.183915	-0.828813	-2.94767	5e-05	0.0186804	yes	0.326673	0.231765	0.423327	0.183915	0.134802	0.23413
XLOC_006443	Igtp	11:58013057-58021093	1.50473	3.25195	1.1118	4.27287	5e-05	0.0186804	yes	1.50473	1.07005	1.9406	3.25195	2.39401	4.11696
XLOC_004965	Gpr6	10:40789044-40792091	3.18275	1.96576	-0.695189	-3.12495	5e-05	0.0186804	yes	3.18275	2.06321	3.94103	1.96576	1.38926	2.54198
XLOC_032042	Gbp3	3:142223015-142236179	2.04262	3.62677	0.828264	2.29666	5e-05	0.0186804	yes	2.04262	1.15437	2.94371	3.62677	2.45473	4.91477
XLOC_032041	Gbp7	3:142159863-142213047	1.27744	2.46157	0.946324	3.72297	5e-05	0.0186804	yes	1.27744	0.921561	1.63923	2.46157	1.80612	3.11767
XLOC_015270	-	14:17890615-17898742	0.344823	0.148618	-1.21424	-3.67751	5e-05	0.0186804	yes	0.344823	0.24341	0.442194	0.148618	0.0973638	0.198784
XLOC_015925	D14Ertd668e	14:59966243-59984327	0.188307	0.754852	2.00311	2.51568	5e-05	0.0186804	yes	0.188307	0.0267843	0.397945	0.754852	0.398794	1.11087
XLOC_007496	Rnf213	11:119252079-119350313	1.13777	2.17156	0.932529	2.60593	0.0001	0.0354449	yes	1.13777	0.779455	1.49641	2.17156	1.45086	2.89288
XLOC_032044	Gbp2	3:142283565-142300972	0.848515	2.21497	1.38428	4.48408	5e-05	0.0186804	yes	0.848515	0.556181	1.14891	2.21497	1.51167	2.93777
XLOC_015292	-	14:17942555-17946977	0.313386	0.140905	-1.15322	-2.70396	5e-05	0.0186804	yes	0.313386	0.208764	0.424984	0.140905	0.0745586	0.201308
XLOC_011149	Tmem90a	12:86018227-86039757	1.83722	0.938946	-0.968409	-4.08877	5e-05	0.0186804	yes	1.83722	1.1742	2.20327	0.938946	0.633274	1.24016
XLOC_006643	Dvl2	11:69814077-69829097	3.18414	13.9445	2.13072	5.58571	5e-05	0.0186804	yes	3.18414	1.45089	4.91668	13.9445	1.19894	14.5741
XLOC_050812	Scn4b	9:44946519-44962235	10.6496	6.42184	-0.729739	-4.30019	5e-05	0.0186804	yes	10.6496	8.08895	12.8676	6.42184	5.08563	7.76192
XLOC_020199	Parp14	16:35832949-35871630	0.447276	0.914199	1.03134	2.35441	5e-05	0.0186804	yes	0.447276	0.283692	0.718549	0.914199	0.617303	1.31641
XLOC_028743	Cdk9	2:32561231-32571255	102.134	57.2706	-0.834602	-9.29343	5e-05	0.0186804	yes	102.134	19.7962	44.297	57.2706	21.9949	45.1461
XLOC_042451	Trh	6:92192054-92194644	2.38411	3.8001	0.672585	2.82319	5e-05	0.0186804	yes	2.38411	1.59608	3.1207	3.8001	2.81101	4.78825
XLOC_041384	A2m	6:121586190-121629255	0.617297	1.00654	0.705374	2.88176	5e-05	0.0186804	yes	0.617297	0.465955	0.769531	1.00654	0.776591	1.23549
XLOC_018913	Rtp4	16:23610004-23614308	1.27284	2.84441	1.16008	3.86887	5e-05	0.0186804	yes	1.27284	0.847521	1.69678	2.84441	2.07133	3.6264
XLOC_023732	Gm4951	18:60371733-60407474	0.124309	0.41659	1.7447	3.17497	5e-05	0.0186804	yes	0.124309	0.0498598	0.199439	0.41659	0.261764	0.560923
XLOC_040693	Casp2,Clcn1	6:42214983-42274642	61.1187	6.14635	-3.31381	-4.52377	5e-05	0.0186804	yes	61.1187	3.15263	88.2494	6.14635	1.15236	12.3515
XLOC_046858	Trim21	7:109706435-109713983	0.729894	1.20992	0.729158	2.50721	5e-05	0.0186804	yes	0.729894	0.486526	0.973758	1.20992	0.880543	1.53944
XLOC_029030	Gm11084,Sp3	2:72768804-72827361	97.0682	50.3846	-0.946016	-8.66291	0.00015	0.0499645	yes	97.0682	22.0346	96.3162	50.3846	23.1277	67.8905
XLOC_048226	Rasd2	8:77737842-77748157	12.6587	9.13493	-0.470664	-2.66304	5e-05	0.0186804	yes	12.6587	10.1866	15.1132	9.13493	7.45483	10.8128
XLOC_049676	Bst2	8:74058162-74061336	3.14412	7.01239	1.15725	5.7526	5e-05	0.0186804	yes	3.14412	1.63986	3.62495	7.01239	4.01334	7.03414
XLOC_008986	Arhgap27	11:103192757-103225965	1.80829	10.5229	2.54083	7.8764	5e-05	0.0186804	yes	1.80829	1.11291	2.50382	10.5229	1.11941	5.07961
XLOC_009061	Rgs9	11:109077297-109159443	11.029	7.30574	-0.594202	-2.65683	5e-05	0.0186804	yes	11.029	8.73539	13.3225	7.30574	5.71123	8.90096
XLOC_050857	Drd2	9:49148731-49216282	2.03552	0.858278	-1.24588	-4.59503	5e-05	0.0186804	yes	2.03552	1.46151	2.60889	0.858278	0.610033	1.1064
XLOC_051542	Ctdspl	9:118835570-118953327	6.31458	15.3147	1.27816	5.35057	5e-05	0.0186804	yes	6.31458	4.59806	8.03323	15.3147	4.90071	18.0052
XLOC_010677	Rsad2	12:27127616-27141317	0.594576	1.21746	1.03394	2.12969	5e-05	0.0186804	yes	0.594576	0.318919	0.970413	1.21746	0.781752	1.66765
XLOC_045621	Wdr62	7:31025156-31075256	0.531378	0.109416	-2.27991	-1.30484	5e-05	0.0186804	yes	0.531378	0.163519	0.899097	0.109416	0.021171	0.444228
XLOC_025214	Smc3	19:53674678-53723100	24.4092	12.6202	-0.951693	-3.36591	5e-05	0.0186804	yes	24.4092	17.9694	30.8461	12.6202	9.25628	15.9833
XLOC_008491	Lgals9	11:78776475-78798448	1.79875	2.79956	0.638207	2.17425	0.00015	0.0499645	yes	1.79875	1.25023	2.34757	2.79956	2.08649	3.51802
XLOC_041225	Mitf	6:97757051-97971409	2.52372	12.7789	2.34013	8.4079	5e-05	0.0186804	yes	2.52372	1.55202	3.61116	12.7789	2.1794	14.1503
XLOC_019796	Mx2	16:97757689-97782506	0.504529	0.969271	0.941962	2.96394	5e-05	0.0186804	yes	0.504529	0.327379	0.668399	0.969271	0.709322	1.24131
XLOC_025038	Ifit1	19:34657721-34736821	0.887821	2.75315	1.63274	3.57891	5e-05	0.0186804	yes	0.887821	0.471707	1.3034	2.75315	1.65097	3.84813
XLOC_043466	Ercc2	7:19967358-19989453	87.7095	35.3049	-1.31287	-18.0531	5e-05	0.0186804	yes	87.7095	4.91606	22.9167	35.3049	5.13273	17.3445
XLOC_025036	Ifit2	19:34625137-34651073	4.16546	6.14325	0.560525	2.51503	5e-05	0.0186804	yes	4.16546	3.1154	5.23451	6.14325	4.59096	7.70015
XLOC_023185	Ttr	18:20716574-20832825	0.383274	54.5113	7.15204	7.85842	5e-05	0.0186804	yes	0.383274	0.0649728	0.682215	54.5113	3.41107	84.822
XLOC_034645	Gm12812	4:113150495-113672108	0	0.35296	inf	NA	5e-05	0.0186804	yes	0	0	0	0.35296	0	1.00833
XLOC_007127	Ppp1r1b	11:98209717-98219597	31.2897	21.2901	-0.555503	-2.75991	5e-05	0.0186804	yes	31.2897	25.106	37.4686	21.2901	16.9851	25.5918
XLOC_025833	B230217O12Rik	19:57396187-57435327	3.95474	2.57111	-0.621194	-2.38028	5e-05	0.0186804	yes	3.95474	2.95271	4.95736	2.57111	1.93674	3.20533
XLOC_025442	Lrrc10b	19:10529753-10531937	4.28409	2.1602	-0.987827	-4.89046	5e-05	0.0186804	yes	4.28409	2.58113	4.77449	2.1602	1.53202	2.78096
XLOC_016898	Zhx2	15:57526219-57671388	6.47379	3.29153	-0.97585	-4.81368	5e-05	0.0186804	yes	6.47379	1.89841	7.09579	3.29153	1.80771	4.76916
XLOC_010431	Slc25a47	12:110074265-110095084	1.43536	5.77218	2.0077	4.92969	5e-05	0.0186804	yes	1.43536	0.730659	2.22769	5.77218	1.09478	4.35806
XLOC_044684	Rpl27a	7:116662614-116760661	259.458	170.596	-0.604917	-8.81075	0.0001	0.0354449	yes	259.458	47.9797	102.804	170.596	46.0871	89.3334
XLOC_051563	-	9:120095866-120099307	0.701496	1.18735	0.759233	3.02527	5e-05	0.0186804	yes	0.701496	0.507818	0.891076	1.18735	0.881495	1.48513
XLOC_046935	Trim30d	7:111618527-111656363	0.310499	0.651476	1.06912	2.27661	5e-05	0.0186804	yes	0.310499	0.13773	0.48419	0.651476	0.43602	0.867008
XLOC_017853	Ly6a	15:74825307-74828064	13.5664	19.0802	0.492039	3.19806	5e-05	0.0186804	yes	13.5664	8.25252	14.3312	19.0802	11.473	20.2489
XLOC_018033	Mir3080	15:82788784-82789799	21.4468	0.179622	-6.89965	-1.99981	5e-05	0.0186804	yes	21.4468	0.121978	3.40929	0.179622	0	1.07863
XLOC_050418	Maml2	9:13424433-13513931	3.635	39.4462	3.43986	23.3499	5e-05	0.0186804	yes	3.635	0.773918	4.89272	39.4462	0.994748	8.98223
XLOC_033132	Gpr88	3:115951629-115957173	22.9754	15.1371	-0.602001	-3.98719	5e-05	0.0186804	yes	22.9754	16.4571	26.5833	15.1371	11.2178	18.146
XLOC_015285	-	14:17918722-17930439	0.332291	0.164673	-1.01284	-3.44456	5e-05	0.0186804	yes	0.332291	0.230735	0.436146	0.164673	0.118181	0.211038
XLOC_051431	Celsr3	9:108728127-108755469	3.09705	24.5864	2.98889	13.7917	5e-05	0.0186804	yes	3.09705	2.32239	3.8719	24.5864	2.15507	20.5141
XLOC_035831	Ubap2	4:41141254-41222304	5.53742	24.2975	2.13352	8.04091	5e-05	0.0186804	yes	5.53742	3.65596	7.41955	24.2975	3.25795	11.2212
XLOC_001244	Rxrg	1:169528430-169569854	3.02618	2.0399	-0.569004	-2.24914	0.00015	0.0499645	yes	3.02618	2.30446	3.74814	2.0399	1.52151	2.55865
XLOC_045511	Pou2f2	7:25875607-25945026	0.638727	0.287403	-1.15212	-1.40028	0.00015	0.0499645	yes	0.638727	0.332327	0.945926	0.287403	0.0733091	0.67105
XLOC_036314	Cyp2j12	4:95766008-95807843	0.832123	1.40698	0.757738	2.24602	5e-05	0.0186804	yes	0.832123	0.48174	1.1833	1.40698	0.966487	1.84765
XLOC_047333	Ifitm3	7:148195484-148196669	2.91579	4.88563	0.744655	3.50276	0.00015	0.0499645	yes	2.91579	1.41021	3.25808	4.88563	2.48003	4.96006
XLOC_035101	6330545A04Rik	4:140769816-140782671	1.97603	0.713894	-1.46882	-3.29696	5e-05	0.0186804	yes	1.97603	0.719722	3.20997	0.713894	0.398842	1.02918
XLOC_008554	Slfn8	11:82815659-82834312	0.460279	0.872383	0.922453	2.2975	5e-05	0.0186804	yes	0.460279	0.239235	0.689929	0.872383	0.582354	1.16683
XLOC_039256	Fgfbp1	5:44370103-44373001	3.19337	4.87997	0.611793	2.81183	5e-05	0.0186804	yes	3.19337	2.14275	4.11408	4.87997	3.39983	6.05685
XLOC_051861	Gm20603,Mir1900	9:20820403-20843480	24.8486	0.435362	-5.83481	-3.34753	5e-05	0.0186804	yes	24.8486	0.0851444	43.5023	0.435362	0	1.55152
