# Supplementary material for: Decreased cohesin in the brain leads to defective synapse development and anxiety-related behavior
Source: J Exp Med. 2017 May 1;214(5):1431–52. doi: 10.1084/jem.20161517 (PMC5413336; doi:10.1084/jem.20161517)
Supplement: Tables S1-S2 (zipped Excel files) [file JEM_20161517_TablesS1-S2.zip › JEM_20161517_TablesS1-S2/JEM_20161517_TableS2.xlsx]

## Sheet: Cluster 1
Table S2. Gene clustering results
Genes in clusters 1, 2, and 4
Cluster 1
gene_id	gene	locus	p1	p3	p7	p14	p21
ENSMUSG00000000567	Sox9	11:112643537-112649074	0.194594	0.0575116	0.676673	-0.191435	0.0040579
ENSMUSG00000000632	Sez6	11:77744301-77792550	0.0948954	0.104516	0.733891	-0.219665	-0.101091
ENSMUSG00000001985	Grik3	4:125167943-125391417	0.0527359	0.0860093	0.503386	-0.0835205	-0.0930557
ENSMUSG00000002028	Mll1	9:44611437-44689379	-0.0361592	0.0572663	0.758626	-0.124628	-0.11261
ENSMUSG00000002346	Slc25a42	8:72708238-72736204	0.0917336	-0.0192709	0.598811	0.0394054	-0.0172856
ENSMUSG00000003847	Nfat5	8:109817369-109903417	-0.0282126	0.0413989	0.80364	-0.14483	-0.0799109
ENSMUSG00000004110	Cacna1e	1:156239648-156573049	-0.0775838	0.0276488	0.615765	-0.0998876	-0.0903104
ENSMUSG00000004359	Spic	10:88137516-88147760	0.112427	0.109216	0.714433	0.0883261	0.0169194
ENSMUSG00000005198	Polr2a	11:69547498-69572139	3.36469e-05	-0.0715665	0.779829	-0.219071	0.0271909
ENSMUSG00000005533	Igf1r	7:75097712-75371484	-0.0149938	0.0200323	0.507957	-0.0606538	0.0187236
ENSMUSG00000007603	Dus3l	17:56904173-56909515	0.131962	0.105728	0.492073	-0.0575536	-0.109223
ENSMUSG00000007670	Khsrp	17:57160480-57170930	0.0292422	0.0838551	0.690947	-0.204296	-0.168913
ENSMUSG00000007880	Arid1a	4:133234922-133312684	0.0830158	0.102307	0.719372	-0.199608	-0.179153
ENSMUSG00000008575	Nfib	4:81936076-82351654	-0.042636	0.042187	0.567335	-0.0843722	-0.038779
ENSMUSG00000009418	Nav1	1:137331156-137496527	0.0229085	0.0701306	0.663266	-0.211072	-0.0933111
ENSMUSG00000013367	Iglon5	7:50728276-50745445	0.0750848	-0.0292854	0.600029	-0.109233	-0.105537
ENSMUSG00000015090	Ptgds	2:25322228-25325566	-0.100724	0.78789	3.22395	-0.265636	0.16921
ENSMUSG00000015829	Tnr	1:161667640-161855053	0.0154373	-0.111535	0.630371	-0.0271402	0.00246757
ENSMUSG00000016756	Cmah	13:24419288-24569154	0.00352545	0.0492837	0.517466	0.0308484	-0.00240907
ENSMUSG00000018076	Med13l	5:119010727-119215444	0.0191204	0.0423606	0.521327	-0.109697	-0.0641224
ENSMUSG00000018554	Ybx2	11:69749297-69755107	0.0916019	-0.0227967	1.15284	0.0963724	-0.651101
ENSMUSG00000019146	Cacng2	15:77822177-77974572	0.0487338	0.0475897	0.561092	-0.186756	-0.126282
ENSMUSG00000019831	Wasf1	10:40603280-40658376	0.0351793	0.105612	0.565465	-0.292791	-0.142881
ENSMUSG00000020196	Cabin1	10:75108854-75227102	0.0871239	-0.030313	0.617777	-0.0215298	-0.0953123
ENSMUSG00000021051	Ppp2r5e	12:76551869-76697232	-0.016827	0.105913	0.564996	-0.191872	-0.0737573
ENSMUSG00000021140	Pcnx	12:82961016-83101911	0.0383742	0.0252152	0.601425	-0.131647	-0.0451565
ENSMUSG00000021244	Ylpm1	12:86337270-86411465	-0.0251981	0.0875466	0.738755	-0.139196	-0.100467
ENSMUSG00000021256	Vash1	12:88019649-88036630	0.054392	0.0518496	0.541551	-0.00593851	-0.100822
ENSMUSG00000022074	Tnfrsf10b	14:70167278-70184210	0.0383009	0.0556753	0.663223	0.170718	-0.163247
ENSMUSG00000022521	Crebbp	16:4084047-4213404	0.0795652	0.0669753	0.705561	-0.172667	-0.137966
ENSMUSG00000022946	Dopey2	16:93712151-93810830	-0.00696436	0.0719284	0.500011	-0.196585	-0.160725
ENSMUSG00000022983	Scaf4	16:90229201-90284670	0.0238606	0.0981052	0.578834	0.056771	-0.205363
ENSMUSG00000022995	Enah	1:183834575-183950111	0.00749002	0.107884	0.555429	-0.102559	-0.152289
ENSMUSG00000023033	Scn8a	15:100785828-100876360	0.0301255	-0.099014	0.564623	-0.198543	-0.156059
ENSMUSG00000023473	Celsr3	9:108728650-108755294	0.101464	0.0932526	0.644835	0.0184089	-0.169899
ENSMUSG00000024002	Brd4	17:32333218-32421667	0.0409036	0.0169186	0.601013	-0.183826	-0.15129
ENSMUSG00000024042	Sik1	17:31981192-31992737	0.0402449	-0.00483618	0.589854	-0.293851	0.0945006
ENSMUSG00000024241	Sos1	17:80793091-80879793	-0.0251456	0.100471	0.646309	-0.117891	-0.0637719
ENSMUSG00000024498	Tcerg1	18:42671140-42735439	-0.0327538	0.0666855	0.497321	-0.110484	-0.0452479
ENSMUSG00000024548	Setbp1	18:78947118-79306130	-0.051015	0.0174158	0.537831	-0.111838	-0.0984918
ENSMUSG00000024855	Pacs1	19:5133687-5273119	0.00472328	0.0494154	0.546462	-0.150291	-0.116145
ENSMUSG00000024974	Smc3	19:53674885-53720323	-0.847834	-0.918868	-0.438379	-0.95075	-0.973132
ENSMUSG00000025020	Slit1	19:41674746-41818155	0.00905597	-0.0053629	0.661062	-0.178118	0.0779954
ENSMUSG00000025278	Flnb	14:8650470-8784102	0.0223149	-0.0212256	0.484863	0.0796908	0.0553137
ENSMUSG00000026116	Tmem131	1:36849035-36996372	-0.0415158	0.116448	0.665919	-0.10987	-0.156427
ENSMUSG00000026180	Cxcr2	1:74200562-74207812	0.117383	-0.0142582	0.623265	0.152209	0.0123657
ENSMUSG00000026193	Fn1	1:71632093-71709417	-0.0889516	0.0378782	0.614951	-0.142813	-0.0843711
ENSMUSG00000026442	Nfasc	1:134461267-134638374	0.0158559	-0.00455104	0.514969	0.0877719	-0.0139749
ENSMUSG00000026463	Atp2b4	1:135599254-135697618	-0.0321887	0.033522	0.589723	-0.219579	0.0729821
ENSMUSG00000026640	Plxna2	1:196446022-196643063	-0.00309744	0.0463028	0.590981	-0.0180316	-0.0758343
ENSMUSG00000026837	Col5a1	2:27738444-27895034	0.171147	0.306013	0.694651	0.0969496	0.283287
ENSMUSG00000028341	Nr4a3	4:48058024-48099319	-0.0911286	0.242616	0.7223	-0.26245	-0.0261834
ENSMUSG00000028488	Sh3gl2	4:84851029-85429031	0.00643459	-0.0336027	0.660329	-0.201289	-0.127419
ENSMUSG00000028600	Podn	4:107687395-107704942	0.0772046	0.23339	0.996938	0.162459	-0.320625
ENSMUSG00000028661	Epha8	4:136485333-136512731	0.0893725	-0.24169	0.779779	-0.034538	-0.271972
ENSMUSG00000028760	Eif4g3	4:137548936-137764423	0.0761858	0.0785574	0.69712	-0.157788	-0.105232
ENSMUSG00000029480	Dhx37	5:125894229-125914491	0.0309854	-0.038281	0.579763	0.0106801	-0.257751
ENSMUSG00000029512	Ulk1	5:111213506-111239116	0.0790023	0.00335729	0.602681	-0.222815	-0.120887
ENSMUSG00000029547	Ints1	5:140227235-140251632	0.0733364	-0.00795593	0.533503	-0.0853152	-0.134265
ENSMUSG00000029608	Rph3a	5:121390510-121459527	0.0277783	0.123106	0.552284	-0.17164	-0.0973753
ENSMUSG00000029661	Col1a2	6:4454813-4491543	-0.0764776	-0.308282	0.942768	-0.0422951	-0.0499328
ENSMUSG00000029684	Wasl	6:24563804-24615009	-0.0785128	-0.0745675	0.592731	-0.187041	-0.0863631
ENSMUSG00000030302	Atp2b2	6:113695662-114002102	-0.0127225	-0.0643135	0.628764	-0.267492	-0.201109
ENSMUSG00000030376	Slc8a2	7:16715508-16745858	0.0122346	-0.00600611	0.490454	-0.128568	-0.0607931
ENSMUSG00000030655	Smg1	7:125274831-125387151	-0.0308979	0.0401887	0.504274	0.00232656	-0.0506746
ENSMUSG00000030691	Fchsd2	7:108257288-108432919	-0.0406408	-0.0219457	0.547247	-0.0344377	-0.0278419
ENSMUSG00000030921	Trim30a	7:111557538-111613707	-0.124963	-0.000853795	0.627351	0.0349417	0.152699
ENSMUSG00000031386	Hcfc1	X:71188130-71211696	0.00129328	0.09565	0.610725	-0.140169	-0.0757751
ENSMUSG00000031998	1700128F08Rik	9:8221888-8241987	0.165476	0.310839	1.02056	0.192255	0.240584
ENSMUSG00000032198	Dock6	9:21604627-21657079	0.101584	0.000617997	0.527676	0.0215698	0.0674444
ENSMUSG00000032280	Tle3	9:61220189-61266297	0.0569017	-0.0461028	0.760686	-0.143657	-0.0714238
ENSMUSG00000032637	Atxn2l	7:133635223-133646816	0.0739981	0.134347	0.799253	-0.209969	-0.145053
ENSMUSG00000032968	Inha	1:75503651-75506941	0.0459584	-0.225618	0.578111	-0.0528808	-0.0281333
ENSMUSG00000033295	Ptprf	4:117880817-117964010	0.0582795	-0.0561218	0.571645	-0.208838	-0.158607
ENSMUSG00000033306	Lpp	16:24391697-24992662	-0.0216516	-0.0323095	0.51371	0.0168084	0.0457008
ENSMUSG00000033949	Trim36	18:46324955-46372261	-0.0191051	0.103843	0.581518	-0.0100022	0.155797
ENSMUSG00000034156	Bzrap1	11:87574042-87599430	0.169449	0.0860663	0.629754	-0.00747773	-0.00118033
ENSMUSG00000034168	6430527G18Rik	12:88221652-88225764	0.106381	-0.0105171	0.526294	-0.16909	-0.0259981
ENSMUSG00000034275	Igsf9b	9:27106812-27142348	-0.00252694	0.0431449	0.54979	-0.203193	-0.114486
ENSMUSG00000034342	Cbl	9:43957344-44042129	0.054059	0.0143755	0.557947	0.101542	-0.0305194
ENSMUSG00000034616	Ssh3	19:4261667-4269172	0.211157	0.0989112	0.617044	-0.030266	-0.0964029
ENSMUSG00000034730	Bai1	15:74346625-74419873	0.108843	-0.0348132	0.726599	-0.195156	-0.151115
ENSMUSG00000034771	Tle2	10:81035356-81053590	-0.0198158	0.0989467	1.04865	-0.208533	-0.0646611
ENSMUSG00000035033	Tbr1	2:61640986-61652171	0.050272	-0.0407302	0.720243	-0.291703	-0.102321
ENSMUSG00000035151	Elmod2	8:85836920-85856385	-0.014684	0.0508154	0.512235	0.111966	-0.0474724
ENSMUSG00000035506	Slc12a8	16:33517413-33664221	0.123691	0.0718624	0.799184	0.161549	-0.092338
ENSMUSG00000035545	Leng8	7:4088640-4099775	0.0747859	0.150873	0.889975	0.0887554	-0.0907227
ENSMUSG00000035694	Caps2	10:111600676-111653611	-0.321942	-0.174554	0.701715	-0.0548785	-0.153731
ENSMUSG00000035948	Acss3	10:106373219-106560724	0.0243252	0.126592	0.84653	0.00560122	-0.219437
ENSMUSG00000036057	Ptpn23	9:110287592-110310714	0.0282478	0.236135	0.5839	-0.194268	0.0141115
ENSMUSG00000036760	Kcnk9	15:72342548-72376709	0.0348727	-0.184369	0.612744	-0.0811499	0.154779
ENSMUSG00000037428	Vgf	5:137506164-137509221	0.127308	-0.14807	0.690251	-0.103509	-0.136049
ENSMUSG00000037513	Samd4b	7:29184567-29208857	0.0429155	0.0553624	0.544609	0.054311	-0.19205
ENSMUSG00000037989	Wnk2	13:49131671-49243383	0.049724	0.126127	0.622868	-0.368271	-0.154102
ENSMUSG00000037990	Sh3rf3	10:58276106-58601664	-0.0144547	0.0154506	0.831435	0.0514144	0.0925929
ENSMUSG00000038147	Cd84	1:173769827-173820849	-0.0355968	-0.0331091	0.603086	-0.0733695	-0.0423931
ENSMUSG00000038342	Mlxip	5:123843657-123915306	0.0173478	0.124478	0.599116	0.0944826	0.00689692
ENSMUSG00000038604	Fam65a	8:108129128-108146094	0.099568	0.170981	0.614343	-0.250176	-0.134109
ENSMUSG00000039057	Myo16	8:10272571-10634741	0.0128552	-0.0477799	0.470161	-0.243318	-0.0605218
ENSMUSG00000039218	Srrm2	17:23940153-23961706	0.0512862	0.103399	0.733739	-0.102263	-0.144012
ENSMUSG00000039782	Cpeb2	5:43624701-43680963	-0.0445576	0.0386277	0.591594	-0.143235	-0.0832464
ENSMUSG00000040165	Cd209c	8:3940221-3954746	0.0607304	-0.144832	0.762116	0.0278483	-0.0491998
ENSMUSG00000040225	Prrc2c	1:164603532-164670681	0.00193682	0.0981253	0.556821	-0.180517	-0.0903267
ENSMUSG00000040249	Lrp1	10:126975216-127058204	0.145388	0.132508	0.812134	-0.190052	-0.111816
ENSMUSG00000040721	Zfhx2	14:55675014-55711161	0.0209281	0.209551	0.790355	0.0139007	-0.0662479
ENSMUSG00000041130	Zfp598	17:24806696-24818960	0.179157	-0.103694	0.521203	0.0205022	-0.0655798
ENSMUSG00000041592	Sdk2	11:113637687-113928360	0.271552	0.19643	0.768934	-0.175307	0.0993903
ENSMUSG00000041757	Plekha6	1:135142673-135200012	0.00251104	0.0891314	0.62592	-0.134579	-0.144209
ENSMUSG00000041936	Agrn	4:155539398-155571536	0.0794663	-0.114823	0.619219	0.0158643	-0.091248
ENSMUSG00000042423	Fbrs	7:134628734-134635027	0.0721126	-0.0785476	0.597248	0.0271957	-0.140202
ENSMUSG00000042501	Cpa6	1:10314800-10710026	-0.00661685	-0.0777073	0.639698	0.183013	-0.0234647
ENSMUSG00000042699	Dhx9	1:155302887-155334790	-0.101092	0.197006	0.441827	-0.128515	-0.0388883
ENSMUSG00000043323	Fbrsl1	5:110790772-110877522	0.123703	-0.0268248	0.689666	0.137701	-0.0521542
ENSMUSG00000044349	Snhg11	2:158201373-158211881	0.11148	0.0493803	0.637188	0.257052	0.0506975
ENSMUSG00000044519	Zfp488	14:34780255-34791950	-0.0530872	0.0892656	0.60721	0.148987	-0.0094698
ENSMUSG00000044646	Zbtb7c	18:75979831-76308215	0.0973561	0.185633	0.440153	-0.595103	0.0365341
ENSMUSG00000045039	Megf8	7:26102182-26150936	0.0986005	0.0232205	0.661996	-0.282014	-0.183856
ENSMUSG00000046743	Fat4	3:38773491-38910907	0.0321303	0.0436682	0.540441	-0.0658919	0.00506252
ENSMUSG00000047496	Rnf152	1:107173493-107258201	-0.130664	0.105541	0.654336	-0.0569955	0.0164463
ENSMUSG00000048154	Mll2	15:98662099-98701614	0.113443	0.121287	0.669224	-0.26973	-0.202767
ENSMUSG00000048546	Tob2	15:81678699-81689226	0.0179203	0.0239204	0.579218	-0.194157	-0.114155
ENSMUSG00000048915	Efna5	17:62953532-63230666	0.151169	0.104593	0.862995	-0.51079	-0.403942
ENSMUSG00000049723	Mmp12	9:7344380-7388047	-0.0180277	-0.0206653	0.632196	0.099134	-0.134107
ENSMUSG00000049807	Arhgap23	11:97276846-97363716	0.135894	0.00400634	0.507012	-0.085115	-0.0666905
ENSMUSG00000050097	Ces2b	8:107355471-107363993	0.00335946	0.109155	0.694571	-0.00260536	-0.0195985
ENSMUSG00000050148	Ubqln2	X:149932774-149936080	0.0556909	-0.0582876	0.558626	-0.19454	-0.103999
ENSMUSG00000050271	D8Ertd82e	8:37157881-37210841	0.0665574	0.138735	0.673085	-0.17327	-0.118968
ENSMUSG00000050295	Foxc1	13:31898514-31902504	0.0630834	-0.143183	0.702057	-0.153716	-0.0213434
ENSMUSG00000050459	Gm17646	7:120567104-120574544	0.0698958	0.0919326	0.697617	0.134412	-0.0921085
ENSMUSG00000051323	Pcdh19	X:130117401-130241801	-0.00112623	0.0362233	0.575793	-0.1608	-0.0852799
ENSMUSG00000051339	2900026A02Rik	5:113515342-113592371	0.110619	0.194934	0.550896	-0.172228	-0.130136
ENSMUSG00000051375	Pcdh1	18:38345568-38388799	0.0901201	0.0921898	0.689048	-0.406643	-0.108668
ENSMUSG00000052512	Nav2	7:56501558-56865457	0.0435002	0.0383655	0.645204	-0.00459439	-0.0659981
ENSMUSG00000053024	Cntn2	1:134406001-134439517	0.010868	0.0634002	0.697092	-0.126101	-0.0503175
ENSMUSG00000054702	Ap1s3	1:79603450-79668547	-0.125604	0.0820253	0.610371	0.132845	0.0717277
ENSMUSG00000055866	Per2	1:93312560-93355907	0.0663913	0.108603	0.590755	-0.152786	-0.230198
ENSMUSG00000056211	R3hdm1	1:129999882-130134312	-0.0480613	0.0902632	0.572351	0.0167424	-0.0541301
ENSMUSG00000056493	Foxk1	5:142877450-142937968	0.0773207	0.00761245	0.616597	-0.208752	-0.155154
ENSMUSG00000057293	1700054O19Rik	14:26525991-26526561	0.179736	-0.0311619	0.789742	0.183615	0.0326559
ENSMUSG00000058153	Sez6l	5:112848179-113006205	0.0839514	0.0791363	0.595464	-0.31453	-0.0379586
ENSMUSG00000058906	Zfp353	8:43164626-43169733	0.116038	0.0489571	0.811023	0.0657994	-0.0547027
ENSMUSG00000059229	Gm6802	12:19496162-19498145	0.146619	0.135444	0.760471	0.0961453	-0.0442496
ENSMUSG00000060534	Dcc	18:71418391-72510723	-0.024054	-0.0590453	0.599168	0.000460586	-0.123287
ENSMUSG00000061601	Pclo	5:14514917-14863457	-0.0377488	0.114836	0.678489	-0.260106	-0.189175
ENSMUSG00000062511	4930512M02Rik	11:11489225-11527838	0.0842456	0.157207	0.698922	-0.0978478	-0.0675623
ENSMUSG00000062591	Tubb4a	17:57219488-57227205	0.0296427	0.134909	0.657815	-0.282115	-0.109303
ENSMUSG00000063254	B230325K18Rik	7:135126083-135129215	-0.0250997	0.241832	0.636025	-0.167246	-0.0161698
ENSMUSG00000063730	Hsd3b2	3:98513177-98528499	-0.0731826	0.167006	0.672854	0.129423	-0.0324574
ENSMUSG00000066158	AY512931	8:46146055-46150772	0.0631076	0.0436505	1.08477	0.44295	0.284427
ENSMUSG00000068740	Celsr2	3:108193768-108218470	0.0674868	0.0239544	0.710198	-0.245734	-0.185383
ENSMUSG00000068748	Ptprz1	6:22825501-23002916	-0.0466728	-0.00240613	0.633784	-0.0263966	-0.0706466
ENSMUSG00000069053	Ube1y1	Y:155155-180667	0.160798	0.331596	0.617261	0.316843	0.0602512
ENSMUSG00000069892	9930111J21Rik2	11:48718157-48948889	0.0373776	0.0251254	0.721377	0.121975	-0.0353148
ENSMUSG00000070000	Fcho1	8:74232285-74249615	0.142349	-0.0044008	0.677096	-0.0924576	-0.140659
ENSMUSG00000071107	4732465J04Rik	10:95255204-95257614	-0.0245226	-0.0493602	0.621524	0.219652	-0.0131415
ENSMUSG00000072294	Klf12	14:100269868-100549015	-0.0301281	0.0452877	0.59265	-0.0753424	-0.102887
ENSMUSG00000073113	Heatr5b	17:79148357-79150138	-0.00316077	0.087581	0.673358	0.0380193	-0.059924
ENSMUSG00000073941	Olfr628	7:110880356-110881838	0.112811	-0.0443337	0.567312	0.279667	0.041362
ENSMUSG00000074292	Gm10660	8:69876002-69888903	0.152436	0.0130611	0.819359	0.0881585	-0.0136911
ENSMUSG00000074422	Gm17312	5:85680724-85681837	0.0220587	0.0263799	0.829653	0.0247276	-0.0621455
ENSMUSG00000074933	Gm17719	7:116094267-116105049	0.245736	0.0096882	0.761862	0.0198594	0.0469374
ENSMUSG00000075118	Gpr137b-ps	13:12711350-12742564	-0.0808813	-0.0481298	0.576035	0.102523	0.0270445
ENSMUSG00000075590	Nrbp2	15:75916024-75920443	0.0622971	0.0134462	0.585532	0.0132808	0.114141
ENSMUSG00000078599	Skint8	4:111591996-111660828	0.107211	-0.00234284	0.625387	0.0667841	-0.0325608
ENSMUSG00000078624	Olfr613	7:110698881-110704018	0.00143662	0.0762645	0.588358	0.101456	0.0445741
ENSMUSG00000078808	Vmn1r58	7:5360488-5364747	-0.120188	0.0590749	0.671489	0.145387	-0.0685492
ENSMUSG00000078816	Prkcc	7:3303639-3330714	0.0645461	0.300608	0.646499	-0.351957	-0.100815
ENSMUSG00000078838	Gm17382	17:26997231-27034831	-0.0479483	0.0965694	0.911683	0.0311541	0.0797216
ENSMUSG00000079011	Gm11033	8:77114885-77357846	0.200724	-0.137587	0.82245	0.0258743	0.0365051
ENSMUSG00000079407	1700110I01Rik	14:3133996-3354810	-0.0979343	0.0486782	0.799063	0.109296	-0.0254908
ENSMUSG00000080134	Gm17516	16:30200995-30205965	0.151147	-0.267003	0.672936	-0.231184	0.0459855
ENSMUSG00000081291	Gm14738	X:79451331-79453811	-0.0665385	0.0111581	0.580041	-0.0659126	-0.155178
ENSMUSG00000081557	Gm5697	1:28857082-28859566	0.00417597	-0.0464606	1.12985	-0.0539267	-0.249565
ENSMUSG00000082568	Gm14683	X:64201426-64205714	0.0701654	-0.0415964	0.665931	-0.0694525	0.0338144
ENSMUSG00000082894	Gm6480	X:45077704-45079590	-0.0854712	0.0925009	0.648047	0.0810483	0.0736289
ENSMUSG00000083594	Gm13722	2:85930492-85933558	0.0425657	0.0550766	0.627679	0.168696	0.0506686
ENSMUSG00000083744	Gm14824	X:102523077-102523814	-0.0296115	0.288839	0.977565	-0.0984601	0.119971
ENSMUSG00000084999	Gm15839	16:56886479-56889566	0.056249	0.047769	0.925353	0.0134193	-0.0302875
ENSMUSG00000085022	Gm5860	4:81679215-81748712	0.232698	-0.0124271	0.978239	-0.235893	-0.23352
ENSMUSG00000085096	B230217O12Rik	19:57397874-57435265	-0.395573	-0.361756	-0.188559	-0.716503	-0.594513
ENSMUSG00000085180	AI838599	4:3169201-3185239	0.0388182	0.137475	0.724472	0.088908	-0.122941
ENSMUSG00000085328	Gm17131	5:128263860-128938937	0.0151878	0.03723	0.763781	0.0582467	-0.0349789
ENSMUSG00000085444	Gm13936	2:110037045-110096288	0.0532997	-0.0169719	0.778628	-0.00762376	-0.157949
ENSMUSG00000085453	Gm12018	11:17995988-18003387	-0.104849	0.110585	0.742537	-0.0400124	-0.053347
ENSMUSG00000085635	Gm14565	X:36058657-36090939	0.0593356	-0.10299	0.713359	0.240103	-0.0772045
ENSMUSG00000085685	Gm15253	X:3898665-3898938	-0.00805573	0.0648993	0.673692	-0.0263647	-0.0926902
ENSMUSG00000085780	4930509G22Rik	16:11178268-11192385	0.164544	-0.0315612	0.772536	0.21276	0.034452
ENSMUSG00000085840	Gm11261	4:78305761-78307492	0.0736686	0.115822	0.745923	0.0585009	-0.197367
ENSMUSG00000085963	Gm15249	X:3894467-3897346	-0.0401195	0.183297	0.840844	0.101133	0.101563
ENSMUSG00000086091	4930528D03Rik	13:59835005-59838831	0.417989	-0.000904947	0.944808	-0.0680985	-0.235621
ENSMUSG00000086130	Gm16211	4:146986045-147076662	0.071935	-0.0558363	0.54573	0.061237	-0.0308183
ENSMUSG00000086143	Gm16685	3:7572035-7690001	-0.0100238	0.120853	0.801465	0.0896249	-0.302935
ENSMUSG00000086825	Gm15675	1:132285102-132334491	0.041541	-0.00586534	0.607488	0.218091	-0.0489419
ENSMUSG00000086878	Miat	5:112642247-112657968	0.0398205	0.127922	0.60706	0.209033	0.0926371
ENSMUSG00000086907	Gm15298	X:138335124-138336998	0.0186555	0.0981126	0.631769	0.205996	-0.181861
ENSMUSG00000086987	Gm12484	4:54164702-54176550	-0.518158	0.0522037	0.985225	0.0574085	-0.244964
ENSMUSG00000087267	4933427J07Rik	2:128781406-128783597	0.1741	0.177611	0.754412	0.0677272	-0.115597
ENSMUSG00000087490	A330076H08Rik	7:69075798-69127245	-0.197684	-0.0367953	0.669168	0.0313803	0.0715884
ENSMUSG00000089647	Gm2245	15:6529870-6613321	-0.0890668	-0.0103498	0.656309	0.140622	0.0120448
ENSMUSG00000090099	Gm8837	6:131080813-131082698	0.133451	-0.111738	0.856322	0.0642112	-0.202806
ENSMUSG00000090348	Gm17236	8:70742071-70752312	0.0149033	0.014	0.56164	0.0786245	0.0897657
ENSMUSG00000090353	Gm17555	2:124657022-124658522	0.268218	0.0321487	0.828992	0.0314285	-0.00568021
ENSMUSG00000090384	Gm17492	4:9848136-9854979	-0.261107	-0.100791	0.716475	-0.0131548	-0.125893
ENSMUSG00000090600	Gm3395	Y:2550261-2552957	-0.174873	0.177129	0.709598	0.327366	0.0216608
ENSMUSG00000090847	Gm17672	1:95005393-95007262	-0.116113	-0.145044	0.735994	-0.238522	-0.0762342
ENSMUSG00000090852	Tnfrsf22	7:150820710-150835566	0.0156115	0.012404	0.59443	0.0131969	-0.0758938
ENSMUSG00000090942	F830016B08Rik	18:60453033-60462670	0.13532	-0.280514	0.72771	0.0938586	0.10456
ENSMUSG00000091447	Gm17386	1:96048773-96049705	0.011447	0.0338668	0.7753	0.0835562	-0.0227798
ENSMUSG00000091542	Gm17167	4:42077720-42107058	0.108946	0.103917	0.653059	-0.214995	-0.165378
ENSMUSG00000092023	Gm17496	16:95237976-95288624	-0.122411	0.0367363	0.651047	0.0185585	0.0982047
ENSMUSG00000092215	Gm20419	17:35617083-35617673	0.10125	0.329557	0.81294	-0.312499	0.197072
ENSMUSG00000092667	AC159897.1	12:76914113-76914399	-0.0223328	-0.0809649	1.42492	0.139204	0.207599
ENSMUSG00000093378	RP23-466I14.1.1	7:113043652-113236851	0.0199293	0.0457788	0.775695	0.23988	-0.184277
ENSMUSG00000093385	RP23-148H17.3.1	6:123884443-123932191	0.0189073	-0.00205627	0.724539	0.0470411	-0.0151195

## Sheet: Cluster 2
Cluster 2
gene_id	gene	locus	p1	p3	p7	p14	p21
ENSMUSG00000001123	Lgals9	11:78776475-78798448	-0.159187	-0.501363	0.288647	0.230858	0.633373
ENSMUSG00000002325	Irf9	14:56210544-56228867	0.140459	0.0790862	0.253197	-0.0156357	0.995839
ENSMUSG00000005892	Trh	6:92192054-92194644	0.114887	-0.0576222	-0.284412	0.0728192	0.725439
ENSMUSG00000025492	Ifitm3	7:148195484-148196669	0.0137055	-0.453894	0.192174	-0.0791201	0.691982
ENSMUSG00000026104	Stat1	1:52176281-52218704	-0.0524403	-0.285636	-0.103635	0.0567502	0.770908
ENSMUSG00000028268	Gbp3	3:142223015-142236173	0.115353	-0.109577	-0.41328	-0.00819873	0.996607
ENSMUSG00000030111	A2m	6:121586190-121629255	0.115685	0.0693498	-0.242392	-0.00456936	0.624329
ENSMUSG00000031111	Igsf1	X:47135712-47150926	0.154158	0.0388427	0.067989	0.10958	0.689068
ENSMUSG00000035150	Eif2s3x	X:91434045-91458201	-0.0444769	-0.599313	-0.418348	-0.122533	-0.113625
ENSMUSG00000035692	Isg15	4:155573532-155574927	0.171314	-0.159322	0.468174	-0.133492	0.874114
ENSMUSG00000038507	Parp12	6:39036408-39068348	0.12442	-0.229623	0.274024	0.151133	0.504308
ENSMUSG00000040253	Gbp7	3:142193301-142213047	-0.159167	-0.245616	-0.154928	0.17417	0.881744
ENSMUSG00000045932	Ifit2	19:34625183-34650909	-0.145423	0.0546912	-0.192877	-0.00970989	0.430717
ENSMUSG00000046718	Bst2	8:74058162-74061336	0.312259	-0.716897	-0.167078	-0.159438	1.14064
ENSMUSG00000046879	Irgm1	11:48675469-48685185	0.144815	-0.3806	-0.103685	0.00125983	0.936265
ENSMUSG00000061232	H2-K1	17:34132961-34137278	0.152452	-0.281246	0.0654043	-0.04302	0.503544
ENSMUSG00000064348	mt-Tn	MT:5088-5159	-0.268239	-0.665288	-0.384969	-0.0612163	-0.00938344
ENSMUSG00000064349	mt-Tc	MT:5191-5257	-0.205085	-0.46925	-0.321924	-0.13632	0.0817956
ENSMUSG00000064350	mt-Ty	MT:5259-5326	-0.22734	-0.480375	-0.415451	-0.15305	0.00164602
ENSMUSG00000065649	Snora74a	18:35713063-35717970	0.258589	-0.820696	-0.510886	-0.135597	0.117661
ENSMUSG00000065870	Rnu3a	10:39978272-39978484	-1.11008	-0.886242	-0.703891	-0.12341	0.141678
ENSMUSG00000070327	Rnf213	11:119254413-119348732	-0.35041	-0.135765	0.0446776	0.237056	0.754322
ENSMUSG00000075602	Ly6a	15:74825307-74828064	-0.548702	0.0691286	-0.552796	0.0627637	0.456327
ENSMUSG00000075752	U2	1:72272813-72273004	-0.39373	-0.548006	-0.674533	-0.167699	0.181876
ENSMUSG00000089617	Scarna10	6:125118026-125141613	-0.756791	-0.425337	-0.584293	-0.158302	0.168989
ENSMUSG00000092837	AC027184.1	14:51427123-51427442	-0.46974	-0.783505	-0.61389	-0.00318841	0.131106

## Sheet: Cluster 4
Cluster 4
gene_id	gene	locus	p1	p3	p7	p14	p21
ENSMUSG00000015843	Rxrg	1:169528514-169569754	-0.591099	-0.0864834	-0.761862	0.778177	-0.515553
ENSMUSG00000017491	Rarb	14:17263355-17651381	-0.100304	-0.0418766	-0.418629	0.55577	-0.291389
ENSMUSG00000020178	Adora2a	10:74779687-74797533	-0.249124	-0.177365	-0.371221	1.06082	-1.07627
ENSMUSG00000020599	Rgs9	11:109086668-109159443	-0.0160806	-0.101238	0.146856	0.721338	-0.602879
ENSMUSG00000022840	Adcy5	16:35154962-35305823	0.0657955	-0.00167064	0.413345	0.345171	-0.453298
ENSMUSG00000023868	Pde10a	17:8718236-9179513	-0.151865	-0.0350579	0.129952	0.615449	-0.493091
ENSMUSG00000033007	Accn4	1:75447010-75470918	0.181817	0.0441104	-0.189121	0.494484	-0.127934
ENSMUSG00000034472	Rasd2	8:77737842-77748012	0.185294	0.0552509	0.243569	0.399798	-0.445763
ENSMUSG00000034997	Htr2a	14:75040646-75106666	-0.049318	0.0419799	-0.104543	0.402115	0.0761712
ENSMUSG00000035202	Lars2	9:123276057-123371782	-0.233454	0.148307	-0.0592122	1.56464	-0.0264027
ENSMUSG00000037664	Cdkn1c	7:150644254-150646955	-0.0169611	0.453892	-0.0309755	0.136075	0.0888465
ENSMUSG00000039103	Nexn	3:151899949-151929284	-0.638423	0.192011	0.358728	0.0786908	-0.465247
ENSMUSG00000040621	Gemin8	X:162608385-162628444	0.000732843	-0.163859	0.0890854	0.135864	-0.631052
ENSMUSG00000044906	4930503L19Rik	18:70612793-70660720	-0.0341749	-0.0407388	-0.0508343	0.515052	0.0554931
ENSMUSG00000045573	Penk	4:4060677-4115850	-0.114961	-0.0940205	-0.390083	0.712075	-0.574641
ENSMUSG00000046922	Gpr6	10:40789794-40792091	0.181662	-0.0890066	-0.379888	0.406585	-0.55276
ENSMUSG00000055639	Dach1	14:98186065-98568984	-0.337993	0.090918	0.0949143	0.590614	-0.377177
ENSMUSG00000059898	Dsc3	18:20119430-20160598	-0.0863758	0.186562	-0.262557	-0.0964079	-0.518681
ENSMUSG00000061718	Ppp1r1b	11:98209717-98219597	-0.0668951	0.02139	-0.269285	0.677833	-0.518338
ENSMUSG00000068457	Uty	Y:433303-582202	-0.0802585	4.64542	3.33152	3.30068	1.00978
ENSMUSG00000068696	Gpr88	3:115952571-115956402	-0.291608	0.078435	-0.0649718	0.318879	-0.558974
ENSMUSG00000071234	Tmem90a	12:86018227-86039757	-0.0232178	-0.104981	0.351469	0.954301	-0.803668
ENSMUSG00000082697	Gm12913	4:78419580-78420125	-0.279255	0.255786	-0.314023	1.55241	-0.0254482
ENSMUSG00000090291	Lrrc10b	19:10530578-10531937	0.0480292	-0.149277	-0.105078	0.650987	-0.876142
